# Supplementary material for: Investigation of Gene Expression and DNA Methylation From Seven Different Brain Regions of a Crab-Eating Monkey as Determined by RNA-Seq and Whole-Genome Bisulfite Sequencing
Source: Front Genet. 2019 Jul 26;10:694. doi: 10.3389/fgene.2019.00694 (PMC6690020; doi:10.3389/fgene.2019.00694)
Supplement: Table 2 — Additional file 2; The results of brain region-specific genes. [file Table_2.xlsx]

## Sheet: macfas.comparative.human.LoFsco
	Crab-eating Monkey gene expression values (FPKM)
Gene Symbol	Angular_gyrus	Anterior_caudate	Cingulate_gyrus	Hippocampus_middle	Inferior_temporal_lobe	Dorsolateral_prefrontal_cortex	Ventrolateral_prefrontal_cortex	LoFtool Score	cluster Number
SCN1A	10.7732	4.61369	4.98273	3.5111	4.76253	8.69553	9.61475	0.000138	NA
NOTCH1	0.400506	0.792271	0.479644	0.761199	0.372549	0.599007	0.540956	0.000207	NA
TSC2	0.369073	0.819716	0.412697	2.48033	0.427292	2.04664	0.532254	0.000276	NA
PTCH1	0	0	0	0	0	0	0	0.000344	NA
SMARCA4	0	0	0	0	0	0	0	0.000689	NA
ATP2B3	11.7444	5.55939	10.2014	18.7117	12.0395	13.8465	15.0921	0.000758	NA
TP53	0	0	0	0	0	0	0	0.000965	NA
RREB1	0.113907	0.22152	0.143559	0.22601	0.187387	0.193122	0.183287	0.00117	NA
DAG1	0	0	0	0	0	0	0	0.00152	NA
F8	1.68347	0.899245	1.12043	0.800609	1.1274	1.52035	1.48537	0.00158	NA
MLH1	3.24279	3.65936	4.77549	3.85996	4.39759	3.06547	2.77801	0.00165	NA
MGAT1	0.290476	0.496253	0.123672	0.19846	0.345265	0.97738	0.408657	0.00172	cluster4
RALGAPB	0.377693	0.434484	0.367256	0.289208	0.347452	0	0.414676	0.00193	NA
PSEN1	0.038026	0.004909	0.003526	0.001654	0.001786	0.006351	0.002583	0.00214	NA
KIT	0.002595	0.002222	0.004691	0.007499	0.002357	0.072749	0.264563	0.00227	NA
KCNH4	0.6337	2.33935	0.207007	0.107582	0.444151	0.51661	0.772486	0.00241	cluster2
COL4A5	1.49874	2.49073	2.28834	5.12928	0.355687	1.31705	2.78754	0.00255	NA
LRP1	4.57637	8.54534	5.04854	7.37947	6.63316	6.69211	7.31829	0.00262	NA
FLNB	0	0.053993	0	0.028385	0.077009	0.011989	0.964501	0.00269	cluster5
ATP1A3	0	0	0	0	0	0	0	0.00296	NA
HCFC1	0.317829	0.386349	1.75908	0.659159	0.3286	2.03516	0.782431	0.00303	NA
ACTB	1.03986	0	0.108605	0.626509	0.202043	0	0.487879	0.0031	cluster1
RET	0.033127	0.007587	0.017263	0	0	0.030209	0.046935	0.00324	NA
SOX30	0.016413	0.029465	0	0	0.008959	0	0	0.00338	NA
NLRP3	0.187543	0.00055	0	0	0	0.292158	0	0.00351	NA
DLL1	0.79208	1.55164	0.74753	1.65621	0.379221	0.683809	0.647307	0.00358	NA
MECP2	2.77402	5.50486	1.84167	2.70697	3.00321	8.56123	7.66766	0.00365	NA
FOXK1	1.78956	2.67578	2.18047	2.44874	2.60919	2.4984	2.62761	0.00379	NA
ATP2B2	0.525493	0.355388	0.096526	0.158028	0.165845	0.298438	0.590596	0.004	cluster1
TBX3	0.012163	0	0.040316	0	0	0	0.015776	0.00413	NA
APP	207.987	120.817	0.066744	197.674	0.011194	0.002519	1.7e-05	0.00427	NA
LRP2	0.018384	0.002019	0.012086	0.131257	0.014167	0.008932	0.024958	0.00434	NA
GRIK3	5.34896	3.93621	8.37003	1.89078	8.50752	7.25251	7.67652	0.00441	NA
TRIM71	0	0	0	0	0	0	0	0.00448	NA
CAMTA1	30.5998	14.9988	18.7858	10.5126	17.212	23.7562	26.8307	0.00455	NA
HELZ	0.026606	0.067083	0.026295	0.013785	0.074007	0.074986	0.067477	0.00468	NA
CTNND2	4.87856	3.42933	11.9143	2.89077	9.87512	4.4857	4.18665	0.00475	NA
DAB2IP	0.696789	0.470354	0.873262	0.5356	1.1494	0.795881	1.27063	0.00482	NA
COL5A2	1.40794	15.1712	2.10192	1.70367	1.45544	2.40635	2.93201	0.00489	cluster2
ZNF521	1.5922	1.58865	1.44759	2.65162	3.02501	1.4956	1.28519	0.00496	NA
FUS	0	0	0	0	0	0	0	0.00503	NA
ATRX	0	0	0	0	0	0	0	0.00517	NA
FGFR1	0.002059	15.2657	11.1044	15.0585	9.91373	0.000547	12.6804	0.00524	NA
CASR	0	0.001972	0	0.120452	0	0	0	0.0053	NA
UBTF	0	0	0	0	0	0	0	0.00537	NA
TSC1	0	0	0	0	0	0	0	0.00544	NA
ATP2B1	107.601	140.418	91.1787	67.5246	84.2342	85.5571	96.9216	0.00551	NA
ARSA	0.426699	2.86828	0.167115	2.01971	0.318209	2.8424	0.290038	0.00558	NA
SERPING1	5.26229	4.58516	4.78511	6.02431	5.10351	4.28783	5.23274	0.00565	NA
SRCAP	1.18516	1.40242	0.912549	1.80715	1.08545	1.42374	1.50345	0.00579	NA
PCIF1	4.61078	6.66446	4.57057	2.04702	2.98535	7.15666	2.38569	0.00592	NA
MYH9	3.41768	4.13631	4.17663	5.66868	5.28338	4.51426	4.7554	0.00606	NA
CHAT	0	0	0	0	0	0	0	0.0062	NA
DHX30	0	0.002171	0	0.003086	0	0	0	0.00648	NA
SETD1A	0.988117	1.17395	1.16396	1.30893	1.26038	1.59019	1.60631	0.00654	NA
TP63	0	0	0	0	0	0	0	0.00668	NA
ATP2A3	0	0	0	0	0	0	0	0.00675	NA
WFS1	1.47182	9.38403	1.98819	1.34091	3.94971	1.79192	2.24489	0.00682	cluster3
ADNP	0	0	0	0	0	0	0	0.00689	NA
RLF	0	3.21493	3.46715	0	0	0	2.23151	0.00696	NA
NUFIP2	11.7905	9.94465	13.8772	13.4914	13.9705	12.5795	13.1768	0.00703	NA
MSL2	1.16853	1.82813	0.90513	0	1.55004	1.95262	1.64168	0.00717	NA
GCK	0.364714	0.546113	0.701822	0	1.13173	2.34617	1.35113	0.00723	NA
ATP1A1	0.22823	0	0.001734	0	0.039018	0	0	0.0073	NA
ASH1L	23.2628	23.9696	22.7183	21.288	25.8978	27.3091	28.3526	0.00737	NA
OCRL	0	0.002545	0.953238	0	0	1.06423	0	0.00744	cluster4
ZNF609	0	0	0	0	0	0	0	0.00751	NA
EXT1	0.333146	0.36846	0.527036	0.378115	0.457471	0.43675	0.020637	0.00765	cluster6
MGAT5	16.5326	14.4711	16.4698	14.5961	17.8161	16.0482	18.5188	0.00779	NA
FBN2	0.178033	0.097071	0.157177	0.142426	0.468403	0.156345	0.11238	0.00785	NA
SYK	0.418409	0	0.136457	0	0.033911	0.104664	0.42664	0.00792	NA
RBM14	1.01089	0	1.31664	0.737828	2.38664	0.798797	0	0.00799	NA
RB1	3.08625	4.248	4.40421	4.20666	4.69836	4.16958	4.6551	0.00806	NA
VCAN	0	0	0.093551	1.6179	0.269502	1.10471	0.175416	0.00813	cluster7
ELFN2	6.00215	9.85383	10.4284	12.583	18.0033	9.63703	10.2279	0.0082	NA
NF2	0	0	0	0	0	0	0	0.00841	NA
MGA	0	0	0	0	0	0	0	0.00847	NA
THRB	5.72241	2.88444	9.00248	2.87732	12.1966	8.00402	9.03653	0.00875	NA
EP400	2.40447	2.70956	2.66422	2.49718	2.79676	2.73381	2.74149	0.00889	NA
SUPT5H	0	0.168124	0	0	0	0	0.107537	0.00896	NA
ATP2C1	0.710051	0.882248	2.57505	1.50754	2.38564	1.53868	3.31114	0.00903	NA
LRP1B	4.4409	2.53474	6.6487	4.76117	5.99195	5.67336	5.9992	0.00916	NA
ZNF592	3.18422	3.95642	3.23384	4.19606	3.44046	3.13487	3.53008	0.0093	NA
KCNB1	15.5059	5.90675	11.4235	4.81728	12.3486	14.4882	18.0187	0.00937	NA
HBB	74.4769	20.3156	8.2188	0.988225	0.582915	60.737	10.4837	0.00951	cluster1
EIF4ENIF1	0.200437	0.934675	0.109161	0.404281	0.803213	0.064569	1.47504	0.00965	NA
MSH2	0.016155	0	0.00554	5.30725	4.60988	0	6.00093	0.00971	NA
ABCA2	0	0	0	0	0	0	0	0.00985	NA
DNMT3B	0.163803	0.358493	0.191753	0.066681	0.075386	0.337309	0.213109	0.00992	NA
PDZD8	6.75492	7.24177	5.32362	6.58174	5.06376	5.48628	7.20701	0.0101	NA
ERCC6L	0.010194	0.055346	0.026227	0.029417	0.061717	0.023438	0.054859	0.0101	NA
BEST1	0.635057	0	0.58214	0.507643	0.413413	0.166041	0.7989	0.0103	NA
MTA1	0	0	0	0	0	0	0	0.0104	NA
DPYSL5	2.45988	15.9185	4.79109	4.16513	3.6207	5.09111	3.68945	0.0105	cluster4
SMARCC2	0.25087	0.320408	0.272609	0.277114	0.173849	0.241392	0.262407	0.0106	NA
ABCA4	0.028707	0.049037	0.022158	0.046809	0.053912	0.064768	0.049746	0.0107	NA
NR1I3	0.020867	0.262337	0.012494	0.000515	0.010485	0.155909	0.000375	0.0107	NA
GLG1	3.71978	5.36392	5.61692	4.08157	5.56766	4.96589	7.32202	0.0109	NA
AHDC1	1.81869	3.0036	2.82014	3.18784	3.05302	3.19124	2.8223	0.011	NA
MLLT1	10.5984	15.1777	10.7548	7.07567	10.8296	13.801	13.2063	0.0111	NA
PPFIA3	9.64172	8.63983	16.2336	13.1693	17.7242	25.3051	26.4664	0.0112	NA
CLCN2	1.69557	0.955021	0.911836	0.815679	1.27419	1.79778	0.940078	0.0114	NA
COL5A1	0.004098	0	0.054542	0	0	0	0	0.0114	NA
LTBP1	0.917077	0.70404	0.53785	1.41009	0.706563	0.942609	0.527373	0.0115	NA
MBD5	1.49402	2.68148	1.28557	2.77051	4.04321	1.08124	3.5151	0.0116	NA
SNPH	5.72748	6.73897	9.08614	7.20299	13.9479	8.35533	7.47583	0.0116	NA
TRPV4	0	0.011311	0	0.060566	0.042247	0.041937	0.02622	0.0117	NA
GABRD	42.4393	35.0802	30.1156	8.0023	36.3718	41.2984	42.9238	0.0118	NA
TMEM201	0.212599	0.387423	0.324353	0.263232	0.468555	0.293247	0.239635	0.0119	NA
SCN9A	0.208367	0.091704	0.54941	0.190511	0.689136	0.370048	0.30349	0.0121	cluster6
MTMR3	0.457666	0.537366	1.32184	1.81989	3.72669	1.65633	0	0.0122	NA
TNS1	0.519926	0.748214	1.75733	2.51729	1.00313	2.11938	0.465504	0.0123	NA
ELANE	0.097161	0	0.147025	0.088372	0.1505	0.181714	0.017733	0.0124	NA
ZNF777	0	0	0	0	0	0	0	0.0127	NA
SMARCAD1	7.97222	5.17195	6.56382	7.82236	5.95162	7.79	6.94362	0.013	NA
ANKRD11	0	0	0	0.003359	0	0	0	0.0131	NA
PAH	1.06968	0.165684	1.23447	0	0	0	1.39699	0.0132	NA
ZNF827	0.005751	0.2898	1.84429	1.90559	1.96937	0.07202	0.057033	0.0133	NA
EZH2	0.031303	0	0.047558	0.156969	0.075029	0	0.452535	0.0135	NA
MED13	7.11759	7.35378	7.22181	7.3267	7.51335	6.79638	7.26218	0.0136	NA
CDKN2AIP	0	0.056919	0	0	0	0	0.081165	0.0138	NA
DPYSL2	0.000642	0.018213	0.001009	0.000857	0	0.000691	0.000762	0.0139	NA
INTS6	0	0	0	0.246445	0	0	0.057424	0.014	NA
ITPR1	0.266249	0.265403	0.072272	0	0.0313	0.117345	0.203966	0.0141	NA
FBN3	0.022629	0.058994	0.016733	0.070911	0.10563	0.05222	0.036427	0.0141	NA
EFEMP1	3.73612	4.95402	2.46014	3.418	2.66137	4.32946	4.88778	0.0142	NA
ACVR2B	2.55983	2.79798	3.23439	2.41635	1.80922	2.91845	3.06316	0.0145	NA
GLI3	0.662365	1.36829	1.08701	1.40109	0.827493	0.904637	0.774719	0.0146	NA
SAP130	0.20095	0.381222	0.243308	0.140113	0.409092	0.887779	0.201916	0.0147	cluster4
CPS1	0	0	0	0	0	0	0	0.0148	NA
CSDE1	69.6072	91.1981	0.113546	73.7142	63.6169	55.8114	88.7361	0.0149	NA
NPC1L1	0	0	0	0	0	0.005613	0	0.015	NA
HIC2	1.0749	1.21585	0.952338	0.703807	0.938635	0.952224	1.03753	0.015	NA
ABCA12	0	0	0	0	0	0	0	0.0151	NA
ABCC11	0.004543	0.047016	0.014231	0	0.015726	0.005969	0.0164	0.0152	NA
ZMYND8	0	0	0	0	0	0	0	0.0152	NA
SETDB1	2.90746	3.84978	3.24933	3.33529	3.61065	3.90089	3.60166	0.0153	NA
FOXM1	0.15891	0.450993	0.210801	0.188909	0.283426	0.203152	0.251047	0.0154	NA
TBX18	0.291055	0.229996	0.243892	0.145675	0.177605	0.260824	0.327562	0.0155	NA
NOTCH2	0	0	0	0	0	0	0	0.0156	NA
RARB	0	14.5734	0	0	0	0	0	0.0156	cluster2
FXN	0.89507	0.688494	1.01911	1.18547	0.648193	0.717357	0.686345	0.0158	NA
HIVEP2	40.0368	27.6334	25.8716	19.4068	28.1633	31.2724	41.9183	0.016	NA
CIC	0.344391	1.33171	0.298982	0.419744	1.01152	0.435998	0.646732	0.0161	NA
LEF1	0.131257	0.077612	0.239166	0.618316	0.180828	0.157502	0.091884	0.0162	cluster7
MBD1	0	0	0	0.003165	0	0	0.006641	0.0163	NA
TFAP2A	0	0	0	0	0	0	0	0.0164	NA
CAND1	0	0	0	0	0	0	0	0.0165	NA
SACS	14.5943	17.3135	12.6442	13.4722	15.5165	12.6819	13.9031	0.0165	NA
SLC8A2	16.4436	8.05169	21.9167	20.5191	29.5571	21.7794	23.1837	0.0166	NA
INO80	3.57858	3.03844	2.64268	3.30525	1.81277	3.07419	3.12361	0.0167	NA
SULF2	4.89139	6.15017	11.1228	14.6915	8.43113	9.22081	7.90532	0.0167	NA
TAF3	3.09343	3.49527	2.77476	2.76831	2.38802	2.84629	3.69842	0.0169	NA
ABCB4	0.014385	0.018007	0	0	0.018778	0	0.003368	0.0172	NA
POMT1	0	0.043059	0.015186	0	0.575267	0.035503	0.089135	0.0172	cluster3
SETD5	0	0	0	0	0	0	0	0.0174	NA
CPT1B	0.047919	0.191732	0.163404	0.037939	0.141251	0	0.035301	0.0174	NA
COL27A1	0.321149	0.40434	0.366369	0.966301	0.53747	0.559097	0.561631	0.0176	NA
MFN2	28.5999	27.0641	27.9408	27.3565	27.0966	29.1289	23.1737	0.0178	NA
XKR4	2.70069	2.71866	4.6791	4.0041	7.64455	2.86254	3.63763	0.0178	NA
TP73	0.580223	0.353096	1.1485	0.973459	1.06071	0.929396	0.814544	0.0179	NA
NR4A2	3.73379	0	2.38196	1.63329	4.12217	5.06909	2.84483	0.018	NA
SBNO1	0.104767	0.054879	0.084	0.05213	0.109931	0.060124	0.113907	0.0181	NA
L1CAM	0	0	0	0	0	0	0	0.0181	NA
THOC2	7.64427	7.04863	6.1482	5.40206	7.52096	7.91188	7.78355	0.0182	NA
EHMT1	2.2321	2.92511	2.35554	2.79274	2.58329	2.51022	2.61465	0.0183	NA
EIF3A	23.3276	21.1649	24.1483	22.7595	35.0553	22.433	26.3314	0.0184	NA
GABRA1	3.79742	2.60556	2.07118	3.7772	1.89746	3.87214	2.94851	0.0185	NA
WBP11	14.232	28.6489	26.0447	21.3678	27.0093	15.3947	18.1761	0.0185	NA
NNT	4.94102	4.49518	5.1633	4.74871	3.84038	8.81209	7.0009	0.0186	NA
CDC42BPB	10.9837	9.47339	13.3921	12.3199	17.0768	14.9015	15.0456	0.0187	NA
ABCD1	0.421362	0.356089	0.488286	0.543023	0.395367	0.598993	0.500729	0.0188	NA
KCNJ11	0.458719	0.316782	0.26887	0.479863	0.249528	0.399192	0.767305	0.0189	cluster5
MED1	7.84744	6.42557	6.83805	7.04132	7.10001	7.16869	7.57713	0.0189	NA
TH	0.034339	0.147093	0.231576	0.013192	0.15775	0.030076	0.059092	0.019	NA
DYNC1H1	28.589	24.3475	33.9881	32.9052	36.5643	34.0007	44.9631	0.0192	NA
ADARB1	2.79104	2.51374	6.82228	0.262433	1.2318	2.73652	3.54202	0.0192	NA
FRMPD4	12.695	9.31102	11.1137	9.30511	13.1818	11.2338	14.6641	0.0193	NA
ITGB1	0	0	0	0	0	0	0	0.0195	NA
NELL2	0.566028	0.122262	0.416627	0.582709	0.407857	0.506911	0.543213	0.0196	NA
ATP7A	0.747617	1.05631	0.439643	1.17069	0.705448	0.847214	0.757008	0.0197	NA
NTRK2	0	0	7.41137	0	0	0	0	0.02	cluster6
ERF	0	0	0	0	0.101228	0	0.652699	0.02	cluster5
TRAPPC9	0.113875	0.379944	0.152772	0.283051	0.380799	0.338458	0.358922	0.0201	NA
ACTL6A	0	0.000209	0	1e-06	0.072877	0.107581	1e-06	0.0202	NA
APLP2	0	0	0	0	0	0	0	0.0205	NA
GFAP	86.9328	83.5507	124.091	145.045	91.7288	93.5903	79.2353	0.0205	NA
COL11A2	0.525221	0.853516	0.835622	1.43223	0.626798	0.23621	0.742881	0.0206	NA
COL3A1	1.20429	0.407976	0.522062	0.58268	0.51054	0.396657	0	0.0207	NA
SLC7A2	4.14705	0	0	6.11658	0	0	0	0.0207	cluster1
PRKCE	10.3502	1.63563	10.4762	17.2138	13.3904	10.9514	12.1039	0.0209	NA
NPHP4	0.620121	1.18667	0.571864	0.853671	0.507125	0.726036	0.896277	0.021	NA
DCTN1	30.3403	30.1686	41.6006	35.8845	53.4995	44.5583	43.288	0.0211	NA
MSH6	0.006109	0.015156	0.017493	0.017681	0.015864	0.025277	0.009358	0.0212	NA
BRAF	6.45234	6.43759	5.31782	4.84879	5.72209	5.85261	7.01534	0.0212	NA
YAP1	0.241619	0.244104	0.927153	0.281317	0	0	0	0.0213	cluster6
QRICH1	3.84644	3.73274	3.41752	4.25196	3.07459	4.46494	3.53936	0.0214	NA
LRRC4	38.5188	13.5858	27.8959	11.2154	27.4713	25.5774	39.9234	0.0214	NA
SUPT6H	0	0	0	0	0	0	0	0.0216	NA
EFTUD2	0	0	0	0	0.036343	0	0	0.0218	NA
UPF1	5.94886	9.31771	7.03798	5.56634	7.60002	8.69448	7.30981	0.0218	NA
SOBP	6.80743	5.69631	9.091	6.59786	10.596	9.63107	7.88136	0.022	NA
ATP2A2	50.6105	46.5027	49.5236	47.0096	57.8561	67.1898	78.5458	0.022	NA
EIF2B5	0.236712	0.183592	0.232973	0.400439	0.447212	0.275679	0.269298	0.0221	NA
TRIM46	0	0	0	0	0	0	0	0.0222	NA
TRPS1	1.96554	4.58108	2.7611	4.9073	2.74871	2.37044	2.8148	0.0223	NA
TRPC5	0.723498	0.014527	0.033807	0	0	0.035121	0.178947	0.0223	cluster1
FGFR3	0	0	0	0	0	0	0	0.0225	NA
KCNJ2	2.13162	4.79805	2.56434	3.89648	1.39549	1.61267	2.29663	0.0226	NA
FLT4	0.065012	0.128054	0.025278	0.218636	0.099031	0.12717	0.113049	0.0227	NA
ABCB1	0.792033	1.20243	0.736845	1.76783	1.9218	0.914164	1.72405	0.0227	NA
SLC12A3	0.03701	0.048722	0.150678	0.532175	0.252105	0.084208	0.127336	0.0228	cluster7
EPB41L2	13.0061	15.187	16.1781	7.2584	12.1043	13.1851	17.0648	0.0229	NA
KIAA0430	0	3.60697	12.9009	2.8406	1.03566	0	0	0.0229	cluster6
FURIN	0.011422	0.003427	0.003734	0.005001	0.006525	0.003275	0.005643	0.023	NA
TFAP2D	0	0	0	0	0.030193	0	0.075245	0.0231	NA
MAP2K7	0	0	0	0	0	0	0	0.0231	NA
PSEN2	0	0	0	0	0	0	0	0.0232	NA
BTAF1	9.68438	10.3249	9.494	8.701	8.93287	9.08806	9.54203	0.0233	NA
MYOCD	0.161608	0.037724	0.093554	0.017771	0.083458	0.057384	0.078594	0.0234	NA
CFTR	0.047257	0.140084	0.044958	0.093982	0.019077	0.009051	0.049158	0.0235	NA
UBAP2L	12.1561	11.6137	12.4952	10.5834	16.9068	12.5393	15.2781	0.0236	NA
NCAPH2	6.35077	4.94154	3.38034	4.63389	5.2291	3.35486	5.73374	0.0236	NA
ITGB8	5.13895	7.30979	6.02335	8.34562	5.84157	5.81306	6.03698	0.0237	NA
TNFRSF25	0.926633	0	1.31302	0.94045	0.448682	0.332274	0.632576	0.0238	NA
MYCN	0	0.041388	0.024322	0.134754	0.099928	0.113188	0.058515	0.0238	NA
GABRA4	22.5694	25.6851	19.4447	3.63409	20.567	19.4333	21.9355	0.024	NA
ACTN4	0	0	0	0	0.021881	0	0	0.024	NA
SLC26A1	0	0	0	0	0	0	0	0.0241	NA
LRRC4C	0.043496	0	0.043434	0	0.001018	0	0.001986	0.0242	NA
MUTYH	0.412305	0.931374	0.28476	0.242271	0.416352	0.500338	0.445706	0.0243	cluster4
NFIL3	0.525864	0.151322	0.188309	0.272333	0.161321	0.467492	0.06368	0.0243	cluster1
SETX	9.08049	7.83068	8.72566	8.81784	8.71384	8.84245	9.87942	0.0245	NA
THRA	63.1881	38.1981	104.392	157.205	148.858	85.2465	67.8145	0.0245	NA
NRP2	0	0	0	0	0	0	0	0.0247	NA
MOV10L1	2.38007	2.85155	2.41795	1.92714	2.57982	3.09907	3.01876	0.0247	NA
MAML1	2.70093	3.30827	2.41443	2.1643	2.29497	2.83269	2.63407	0.0248	NA
GATA3	0	0.014215	0	0	0	0	0	0.0252	NA
CLTA	0	0	0	0	0	0	0	0.0255	NA
CPSF7	0	0	0	0	0	0	0	0.0256	NA
KCNC2	3.43423	0.212266	3.34521	2.1876	2.72237	2.47447	2.93651	0.0257	NA
SKIL	0	0.000986	0.003813	0.000832	0	0	0	0.0258	NA
KIF11	0.556031	0.316246	0.309519	0.29421	0.594985	0.466269	0.401931	0.0258	cluster1
BNC1	0	0	0	0	0	0	0	0.0259	NA
ZC3H10	1.69213	0	1.80359	0	0	0	0	0.026	cluster1
XPO4	1.4911	2.9851	1.25514	1.05688	1.83446	3.50278	3.7521	0.0261	NA
ANKRD17	0	2.03693	0	0	0	0	1.91793	0.0262	cluster5
FOXP3	0.358586	0.321165	0.335808	0.291994	0.349889	0.257324	0.229884	0.0262	NA
NR0B1	0.003877	0.001885	0.024395	0.013316	0.022154	0.001317	0.001233	0.0263	NA
EXOC7	0	0	0	0	0	0	0	0.0265	NA
LYN	1.57308	2.40895	1.35166	2.42018	1.20574	1.63806	1.37167	0.0266	NA
SNRK	0.169747	0.984488	0.202088	0.184444	0.256091	0.227134	0.88188	0.0267	cluster5
NFRKB	2.63086	4.00539	2.71179	3.29232	3.55055	3.30602	3.39659	0.0267	NA
TCF7L2	0	0	0	0	0	0	0	0.0268	NA
PAX8	0	0	0	0.012525	0.011198	0	0	0.027	NA
HNRNPUL1	7.03296	8.9552	5.77773	7.35531	9.02807	4.86095	9.72018	0.0271	NA
IRF2BP1	5.95218	5.35219	5.55806	4.62179	5.37983	5.58311	6.55435	0.0271	NA
RANBP3	0.862753	1.94118	0.758151	1.03999	1.26505	0.809282	0.456437	0.0273	NA
PARP8	0.146477	0.034216	0	0	0	0	0	0.0274	NA
ABCA3	8.68969	6.15641	9.9076	10.2816	11.9685	10.4362	12.3215	0.0274	NA
ZNF445	4.79513	6.16389	5.02069	4.92917	5.59062	4.82519	5.29647	0.0275	NA
SMOX	5.1417	5.79907	7.5377	5.54534	2.85617	4.92378	6.03092	0.0276	NA
PAX5	0.016493	0.038349	0.038738	0.052367	0.031695	0.051069	0.048471	0.0277	NA
GCH1	1.99688	3.15659	2.48683	2.66061	1.80367	2.01013	2.04405	0.0278	NA
XKR7	0.607732	0.674691	1.53786	0.342876	1.19379	0.986075	0.710775	0.0278	NA
FASN	4.28264	7.35556	5.67251	7.48186	5.86822	5.28877	6.96521	0.0279	NA
TRIM33	1.58517	2.81656	4.66543	1.2544	4.01543	4.56297	4.37617	0.028	NA
CPEB1	0.779263	1.66041	0.64786	0.531083	0.814029	0.791813	0.289069	0.0281	NA
CHD7	1.18488	1.68296	1.20782	1.69484	1.15906	1.38405	1.32658	0.0283	NA
JMJD1C	4.83744	2.50871	4.08975	2.02031	3.59575	1.5061	4.18091	0.0285	NA
RAB11FIP4	49.1714	42.4416	51.1874	36.3125	34.5998	30.6374	34.1229	0.0285	NA
TKTL1	0	0	0	0	0	0	0	0.0286	NA
ZC3H14	0.993349	0.871683	2.09443	0.936927	1.94918	1.35062	1.12272	0.0287	NA
ZBED4	1.29831	1.72548	1.26282	1.02794	1.44012	1.47397	1.29791	0.0287	NA
KCND3	2.22622	1.57404	1.79191	0.998015	0.877103	0.073437	2.13427	0.0288	NA
ATP13A2	0.001667	0.042884	0.034694	2.61369	0.027307	4.41283	0.021183	0.0289	cluster4
SLC26A9	0.004426	0.021809	0	0.04591	0	0	0.022498	0.0289	NA
MTSS1	0	0	0	0	0	0	0	0.029	NA
PTCH2	0	1.75813	1.40724	1.15614	1.32135	1.60403	1.58303	0.0291	NA
LHX6	0.21022	0.011429	0.001493	0.629599	0	1.35909	0	0.0293	cluster4
SOCS6	6.02135	4.47082	5.39381	6.03234	5.17342	5.13575	5.40776	0.0293	NA
SETD2	6.04762	5.82173	5.81928	5.78887	6.04778	6.28449	6.57984	0.0294	NA
DLL4	0.818919	1.10821	0.984275	0.976033	0.797965	0.92826	0.990037	0.0295	NA
MOV10	0	0	0	0	0	0	0	0.0296	NA
SETBP1	2.03178	1.52038	2.10854	1.07222	2.11862	2.36855	2.46909	0.0297	NA
DHRS3	0	0	0	0	0	0	0	0.0298	NA
NR3C2	5.23497	2.54308	3.30817	7.08986	3.55905	3.9825	3.58807	0.0298	NA
RALGAPA1	0	0	0	0	0	0	0	0.03	NA
CTBP2	0	0.018095	0.055167	0.039392	0.028365	0.031549	0.034487	0.0302	NA
ONECUT1	0	0	0	0	0	0	0	0.0302	NA
CBS	0	0	0	0	0	0	0	0.0305	NA
VWF	0	0	0	0	0	0	0	0.0306	NA
FBXL16	109.969	351.263	128.748	116.406	160.688	145.815	135.045	0.0307	NA
FOXA3	0	0	0	0	0	0	0	0.0307	NA
ABCF2	0.391296	0.304322	0.443507	0.333661	0.341537	0.464314	0.415327	0.0308	NA
PSMD2	0	1.22149	0	0	0	0	0	0.0309	cluster2
DGCR8	2.38459	1.67074	0.733462	2.85698	0.552496	3.14913	1.30021	0.0309	NA
PRPF3	0.123028	0.279289	0.039608	0.207591	0.334157	0.076019	0.069998	0.0311	NA
ATP2B4	8.24028	7.44897	17.6489	17.2465	40.2893	14.4572	12.9085	0.0312	NA
EIF2B4	0.294917	0	0.676739	0.949542	0.378414	0	0.427371	0.0313	cluster6
SERPINF2	0.387473	0.095368	0.433774	1.31001	0.115254	0.418945	0.266729	0.0313	cluster7
ABCB5	0	0	0	0	0	0	0	0.0314	NA
GAA	0.56643	1.34781	1.48227	0.208268	1.59062	0.74421	1.06732	0.0315	NA
SLC26A11	0	0	0	0	0	0	0	0.0316	NA
LRP4	7.84408	10.6478	8.6745	11.3371	7.42861	10.3574	9.58181	0.0317	NA
ZIC1	0.895169	1.06301	0.786536	1.28185	0.420015	0.795645	0.795743	0.0318	NA
CHST1	1.25443	16.2092	1.07389	0.444263	1.15982	0.273882	0.21927	0.0319	cluster2
DHCR24	24.1472	21.1026	37.9151	60.7861	33.0791	28.3961	37.6395	0.032	NA
ACTG1	24.6869	471.331	229.978	428.877	37.6705	350.941	336.76	0.0321	NA
KCNH3	18.0067	12.0472	18.3454	14.9383	24.7363	21.1353	20.9498	0.0322	NA
SLITRK1	0.584142	0.491177	0.580726	0	0.324539	1.38947	0.15774	0.0322	NA
KCNH5	1.48208	0.517174	1.10299	0.197978	1.52342	1.33874	1.41083	0.0324	NA
PYGB	38.5549	16.1338	22.1879	23.1832	47.0247	44.7852	49.6175	0.0325	NA
NCKAP1	0	0	0	0	0	0	0	0.0326	NA
TNFRSF1A	3.11837	3.68253	0.118335	0.774068	0.620202	0.075453	4.1017	0.0327	NA
SQSTM1	0.002985	0.010595	0.010516	0.007205	0.023603	0.110208	0.017325	0.0328	NA
STC2	0.522978	0.220516	0.155987	0.044656	0.088935	0.382361	0.315117	0.0329	cluster1
CTCF	11.7375	12.3762	12.1768	9.97534	9.12535	8.90215	14.0819	0.033	NA
MYO1C	0.862399	0.638178	0.762119	0.643915	0.740381	1.01407	1.20866	0.0331	NA
ZNFX1	7.6461	7.2504	6.47801	6.3933	5.98195	7.29364	8.03387	0.0331	NA
IRF6	0.786721	0.168623	1.22172	0.32231	2.69887	1.04621	0.797869	0.0332	cluster3
KRT18	0	0	0	0	0	0	0	0.0333	NA
ITGB2	0	0	0	0	0	0	0	0.0333	NA
RPTOR	4.75831	3.89523	4.43759	5.0158	4.14329	4.74464	5.21683	0.0334	NA
PHF12	0	0.001783	0	0.000265	0	0	0	0.0335	NA
SPAST	0	8.76961	8.00336	0	8.90353	7.66317	6.89328	0.0336	NA
ATP6V0A4	0.010163	0.300928	0	0.031316	0	0	0	0.0336	NA
CENPI	0.055437	0.025786	0.06692	0.092694	0	0.037615	0.069964	0.0337	NA
ESRRG	0.003689	0	0	0	0	0.016342	0	0.0338	NA
CPT1A	0.501511	1.06751	0.023425	0.684092	0.590169	0.682778	1.15754	0.0338	NA
ABCA7	1.03841	0.690466	1.20679	1.75206	0.928608	1.17582	1.28259	0.0339	NA
SATB2	1.27651	0	1.24771	0	0.015209	0.052996	0.031464	0.034	cluster1
ATP7B	1.18462	0	0.189994	0.861201	1.6746	1.22638	1.34487	0.034	NA
MTMR4	18.1717	13.4497	19.3418	21.6007	19.5892	18.8523	19.9728	0.0342	NA
ATP6AP1	0.710334	1.11641	2.54977	0.423008	0.913651	2.16101	0.737024	0.0342	NA
SLC2A13	38.2638	37.6072	42.5742	18.1092	30.1233	37.982	39.6727	0.0343	NA
PRPF4B	0.013578	0	0	0	0	0	0	0.0344	NA
FOXI1	0	0	0	0	0	0	0	0.0345	NA
HDAC6	0.53614	0.000303	0.33376	0.344426	0.000403	0.631849	0.200935	0.0346	cluster1
ALKBH5	0.109741	0.041935	0	0	0.048754	0	0.078752	0.0348	NA
STXBP1	4.82716	5.07474	17.6868	3.654	13.0778	30.6784	5.23072	0.0349	NA
PPP2R5E	0	0	0	0	0	0	0	0.035	NA
PRF1	0	0	0	0	0	0.04007	0	0.0351	NA
TFAP2C	0.173501	0.19306	0.327976	0.575697	0.202072	0.193214	0.142445	0.0352	cluster7
GRM4	0.344434	1.2828	0.178868	0.104499	0.626893	0.522538	0.590349	0.0353	NA
COLEC12	2.12367	2.3918	1.92437	1.65417	1.84613	1.6385	2.1113	0.0353	NA
EFNB2	0	0	0	0	0	0	12.6519	0.0354	cluster5
PIK3AP1	0.14454	0.394187	0.021849	0.346739	0.023424	0.032699	0.009337	0.0355	NA
CCT3	0.148701	0.262857	0.157683	0.187788	0.280456	0.208406	0.168307	0.0356	NA
SEC61A1	0.126641	0.326586	0.22798	0.166401	0.033721	0.201982	0.24361	0.0358	NA
NOTCH3	0.324047	0.956013	0.474433	0.579013	0.530757	0.679183	0.605073	0.0358	NA
STAT3	1.63191	2.28229	1.06991	1.63291	2.95831	1.96085	3.22055	0.0359	NA
LARP4B	6.31247	6.60965	7.17816	7.12366	8.21321	6.8952	7.72582	0.036	NA
GAPVD1	0	0	0	0.240051	0	0	0	0.0361	NA
TAF5L	1.87875	1.97804	1.56052	1.50112	1.53543	1.72163	1.73731	0.0362	NA
MED13L	3.68086	5.07912	5.15644	3.92658	3.84113	4.96513	6.29732	0.0362	NA
CCDC120	0	0	0	0.000715	0.00025	0	0	0.0363	NA
VHL	1.81785	2.95148	2.21458	4.43146	2.71837	1.97835	2.15836	0.0364	NA
LAS1L	6.95676	3.79322	8.09905	7.04524	7.94239	6.84585	7.63459	0.0366	NA
KCNH1	0.296223	0.116946	0.131008	0.1396	0.22911	0.198446	0.270666	0.0368	NA
ONECUT2	0.142591	2.94159	0.254053	0.293213	0.118396	0.277202	0.384836	0.0369	cluster2
GATA1	0	0	0	0	0	0	0	0.0369	NA
SIX2	0.052971	0.011949	0	0.048505	0.016736	0	0.108923	0.037	NA
COL7A1	0.013248	0.019338	0.004844	0.041149	0.044778	0.031842	0.038965	0.0371	NA
GRID2	0.224979	2.0097	1.45	0.25123	0	0	0	0.0371	cluster6
TRIM9	27.6778	22.6034	30.5941	22.2594	32.6789	34.1448	30.658	0.0372	NA
TMEM115	15.9976	13.8122	15.3898	13.461	15.1105	7.40807	15.0581	0.0373	NA
ZMIZ2	1.72351	2.4668	1.49253	1.08603	1.36712	1.36394	2.48328	0.0373	NA
NKX2-5	0	0	0	0	0	0	0	0.0374	NA
INSR	6.1338	5.04939	5.03221	3.61068	4.79432	5.88873	6.03524	0.0375	NA
EXT2	0	0.89154	1.25081	3.79538	0.948521	0	1.79208	0.0377	cluster7
MGAT3	13.5606	0	0	14.6218	0	14.2722	0	0.0378	NA
ABCC3	0.263593	0.006283	0.181914	0.03559	0.140211	0.205226	0.347963	0.0379	NA
HNF1B	0	0	0	0	0	0	0	0.038	NA
ZNF296	0.128665	0.170303	0.102254	0.122886	0.115606	0.102653	0.031883	0.0381	NA
ANKRD34A	10.1737	7.43877	8.88257	6.40863	11.3514	10.2933	10.6022	0.0382	NA
SCN10A	0.010889	0	0	0	0	0	0.024679	0.0382	NA
INS	0	0	0	0	0	0	0.039581	0.0384	NA
KRT5	0.39647	0.058676	0.136314	0	0.77014	0.243084	0.617208	0.0384	cluster5
MEF2D	6.45541	6.35741	5.61483	3.36874	9.32907	7.0163	7.95996	0.0385	NA
STAT6	0	0	0	0	0	0	0	0.0386	NA
KCNJ6	1.85105	0.140882	2.45227	3.42955	2.58323	2.24408	2.99289	0.0386	NA
DHCR7	2.73451	3.36934	6.17352	9.53009	2.9076	3.71787	1.41664	0.0387	NA
ABCA1	1.70392	5.03967	1.31542	2.51758	2.08037	1.67107	1.98096	0.0388	NA
EBF3	0.036246	0.025605	0.08329	0.229702	0.011174	0.056035	0.089053	0.0389	NA
MAPK8IP1	39.3761	48.4399	51.496	75.9788	62.3212	39.2311	45.2659	0.0389	NA
TLX3	0	0	0	0	0	0	0	0.0391	NA
VLDLR	7.59327	8.85697	8.46318	7.61059	9.35242	5.91135	7.4985	0.0391	NA
SCUBE3	0.057878	0.138078	0.075193	0.128624	0.132267	0.074392	0.065027	0.0393	NA
FBXL14	8.33058	1.06523	1.25728	0.926594	1.504	1.39996	8.85675	0.0393	NA
NTRK3	0.030652	0.104215	0.182417	0.071484	0.10433	0.212695	0.303903	0.0394	NA
NTRK1	0	0	0	0	0	0	0	0.0395	NA
MNT	2.38288	0.20601	3.02131	1.40461	1.37218	3.61793	3.76579	0.0396	NA
PROX1	0	0.782744	0.550882	0.031361	0	0.008071	0.017651	0.0397	cluster6
TRAM2	0.814296	0.53416	0.868362	0.415965	0.687747	0.91063	0.95373	0.0398	NA
FBLN5	0.045738	0.028109	0.007276	0.01482	0.016472	0.035245	0.026598	0.0398	NA
NR1D1	9.61173	6.54529	6.37821	3.7119	5.68878	9.22595	10.8043	0.0399	NA
TJAP1	0.018595	0.010204	0	0.006395	0.020737	0	0.016846	0.04	NA
MKL2	0.503894	0	0	0	0	0.190898	0	0.04	cluster1
CRB1	4.67289	4.42349	3.99863	6.29598	3.16682	4.36668	4.68098	0.0401	NA
NEUROD2	5.05518	0	8.22355	9.86146	5.50939	7.72018	6.78159	0.0402	NA
GPKOW	30.0564	25.8487	30.3125	25.0412	28.0114	29.1445	29.4783	0.0403	NA
VANGL2	0	0	0	3.23791	3.08386	0	0	0.0404	cluster3
ZDHHC5	5.46382	3.69884	3.70218	2.9866	3.65126	3.65449	4.66569	0.0405	NA
TRRAP	0	0	0	0	0	0	0	0.0406	NA
SLC26A5	0.095648	0.347068	0.053842	0.060083	0.253685	0.242036	0.099051	0.0406	NA
GALT	3.16612	3.74136	2.26114	2.40802	1.61816	3.18816	2.25515	0.0408	NA
TMEM200A	0	0	0.004141	0	0	0.005052	0.004235	0.0411	NA
OTX1	0	0	0.029635	0.078303	0.296219	0	0.26383	0.0413	NA
JARID2	1.02649	1.19468	0.925824	0.802645	1.12293	0.973317	2.18642	0.0413	NA
ABCA13	0.00319	0	0.00333	0.042182	0.004416	0.00419	0.003302	0.0414	NA
NDST1	0	0.003858	0.603945	0.005186	0	0	0.000912	0.0415	cluster6
MLLT3	2.85955	2.05842	2.9231	0	0	3.34379	3.59022	0.0415	NA
TNS3	5.89106	7.78606	5.72708	9.46775	6.4707	7.37897	6.66907	0.0417	NA
INF2	6.28108	18.2646	7.43756	9.00325	5.23229	9.9706	10.0466	0.0417	NA
IHH	0.010864	0.071855	0.02669	0.042194	0.043133	0.040928	0.060192	0.0418	NA
ADNP2	3.43563	3.55543	3.17749	3.2078	4.57458	4.61938	3.68975	0.042	NA
CTSB	18.0287	26.9474	18.6223	37.4052	19.6794	6.89334	20.758	0.0421	NA
PYGM	0	0	0	0	0.021143	0	0	0.0422	NA
ABCC8	1.79228	0.664954	0.995685	1.14884	1.23103	1.58285	1.73962	0.0423	NA
KCNQ4	0.104121	0.126801	0.109598	0.163163	0.144044	0.142939	0.189051	0.0424	NA
SLC3A2	0	0	0	0	8.15136	0	0	0.0424	cluster3
SF3A3	37.184	37.3065	32.4338	28.3917	32.7462	36.0215	36.4586	0.0425	NA
DDR2	0.186087	0.096701	0.135868	0.858125	0.366367	0.183759	0	0.0426	cluster7
SLC7A3	1.1764	0.812952	1.70823	6.46368	1.98071	1.45243	1.54119	0.0426	cluster7
KRT72	0	0	0	0	0	0	0	0.0427	NA
ARC	10.6517	4.79625	5.28484	4.63906	5.7827	9.63455	8.66827	0.0428	NA
ALAS1	0	0	0	0.00364	0	0	0	0.0429	NA
SLC26A8	0.035696	0.170849	1.0737	0.182139	0.592629	0.872697	0.798312	0.043	NA
PLK2	32.439	2.09387	41.0654	0.23185	2.51842	33.6556	0.083991	0.0433	NA
INHBA	1.28518	5.08321	1.17757	1.18941	1.06246	1.27469	0.82649	0.0433	cluster2
PCYT1B	1.35436	1.46142	1.6066	2.37166	2.67434	0	1.20191	0.0434	NA
ACVR1B	0	0	0	0	0	0	0	0.0435	NA
RGMA	0	0	0	0	0	0	0	0.044	NA
ATP6V0A1	0	0	0	0	0	0	0	0.044	NA
RNF8	4.33629	1.95132	2.65035	3.18852	3.17917	2.90093	3.10648	0.0442	NA
GH1	0	0	0	0	0	0	0	0.0442	NA
COL6A1	0.546265	0.360918	0.431861	0.288702	0.7145	0.470312	1.00313	0.0443	NA
TRAF6	0.829112	1.31829	0.720407	0.981922	0.87858	0.833802	0.910522	0.0444	NA
FOXK2	7.22461	8.10018	8.00567	8.89569	10.3096	7.86587	8.14112	0.0444	NA
ADARB2	1.99214	0.726724	1.95234	2.36625	2.44597	2.06016	2.0658	0.0446	NA
TPM1	0.522444	0	0	0	0	0.182437	0	0.0446	cluster1
ALPL	0	0	0	0	0	0	0	0.0447	NA
SMARCA1	6.96614	14.4295	10.8278	1.15217	1.18541	7.83106	9.25357	0.0448	NA
RUNX2	0.011187	0.006436	0.01154	0.008075	1.48044	2.31349	2.46128	0.0449	cluster4
RFX1	0.6153	1.01555	0.51172	0.71925	0.74357	0.561028	0.634965	0.045	NA
SLC20A2	0.017658	0	0.029646	0.005546	0.020271	0.031854	0.026061	0.0451	NA
MYO9A	6.88206	5.43035	6.52806	5.0303	7.21908	5.69222	7.72441	0.0452	NA
TRIP12	0.022112	0	0.959926	0.634541	0.035171	0	0.476828	0.0453	cluster6
CASKIN2	1.87011	4.04254	2.03824	2.42914	1.55478	2.40249	2.15545	0.0453	NA
EGFR	1.22093	2.00872	1.54994	1.73864	1.62075	2.14776	2.40256	0.0455	NA
VIM	16.544	18.4097	15.6307	12.6486	16.8393	12.2703	19.2949	0.0455	NA
GPR6	0	38.8895	0.910733	0.086834	1.71507	0	0.523909	0.0457	cluster2
TEK	0.994138	1.16846	0.438137	0.296401	0.411543	0.688999	0.950065	0.0457	NA
PRMT1	9.47968	13.644	9.59575	12.8227	7.80721	11.0694	11.3198	0.0458	NA
DCAF15	1.76734	2.55193	1.88576	2.4401	3.04875	1.69272	1.8709	0.046	NA
PID1	0	0	0.004395	0	0	0	0	0.0462	NA
INHA	1.5e-05	0.023268	0	0	0.053193	0.215622	0.072224	0.0463	NA
TEX10	2.84328	0.239293	3.57532	0.706033	1.60856	0.594147	0.034931	0.0464	NA
TAGLN	16.8231	8.729	0.009796	6.28627	4.01935	5.62865	13.9135	0.0465	NA
GBX2	0.098858	0	0	0	0	0.092467	0	0.0466	NA
CAV3	0.066473	0	0	0	0	0	0	0.0466	NA
PHOX2B	0	0	0	0	0	0	0	0.0467	NA
TRIB2	0	0	0	0	0	0	0	0.0468	NA
CLCN7	6.31073	6.12541	5.17171	8.17035	0	6.61131	7.23955	0.0468	NA
CDK5R1	8.37618	3.07757	0.064605	0.880241	5.13544	3.68237	1.20146	0.0469	NA
KIAA0232	0	0	0	0	0	0	0	0.047	NA
DACH1	0.74114	15.2699	1.51768	0.405781	1.31755	1.53228	0.533801	0.0471	cluster2
DNMT1	0.542655	0.410699	0	1.0208	1.79468	2.44101	0.345597	0.0472	NA
TNPO1	9.4253	7.99042	13.4374	14.2556	9.63693	7.99664	10.2616	0.0473	NA
GPHN	0.380114	0.648176	0.519915	0.965892	0.820814	0.589272	0.668303	0.0473	NA
ZZZ3	0.10493	0.09278	0	0.082302	0.18363	0.221636	0.088047	0.0474	NA
PAPD7	0	0	4.1e-05	0	0	0.000332	0.011327	0.0475	NA
INTS5	4.83772	4.81801	4.98524	5.35508	5.56337	5.10783	5.66945	0.0476	NA
FSCN1	41.9321	28.7385	43.8452	34.917	50.3427	46.6021	51.3551	0.0477	NA
ABCC9	0.787102	0.916263	0.848267	0.879205	0.695766	0.956635	0.850709	0.0477	NA
MYO15A	0.174685	0.62158	0.213932	0.039256	0.405416	0.30293	0.217494	0.0478	cluster2
PTPN11	0	0	0	0	0	0	0	0.0482	NA
CRY2	40.0876	42.1326	31.0743	20.374	34.1867	35.6942	39.9138	0.0484	NA
ITPR3	0.365749	0.435755	0.324068	0.428782	0.246468	0.213255	0.438117	0.0485	NA
BMP10	0	0	0	0	0	0	0	0.0486	NA
NCBP1	11.4278	14.6731	11.1026	13.4932	11.1172	9.83201	10.2064	0.0487	NA
COL12A1	1.00664	0.43186	0.912972	0.743081	0.687988	0.9298	1.09317	0.0488	NA
RYR2	10.5963	12.744	9.58875	9.27757	11.8496	10.2405	13.3979	0.0489	NA
TCIRG1	0.293696	0.10556	0.316526	0.102245	0.384352	0.377376	0.296415	0.049	NA
TCF7	0	0	0	0	0	0	0	0.0491	NA
SMARCD1	2.67218	0.401115	3.70678	4.95635	5.33303	0	3.1966	0.0491	NA
VANGL1	0.153885	0.251552	0.279445	0	0.256406	0.184611	0.141636	0.0493	NA
MTM1	0.293968	0.450474	0	0	0.334861	0.278402	0.504647	0.0493	cluster5
CS	47.9257	47.3261	52.7535	49.2867	50.7602	53.6428	58.5791	0.0494	NA
EGF	0.09219	0.023298	0.048471	0.057062	0.051333	0.101838	0.121357	0.0495	NA
SMC3	16.4291	16.6522	14.8991	14.555	13.7251	16.4552	13.8627	0.0496	NA
MMP14	0.65483	1.09593	0.489765	1.28656	0.556962	0.612542	0.89137	0.0497	NA
PSMD4	32.0037	0	0	0	0	0	0	0.0498	cluster1
PPARGC1A	0	0.201295	0.631821	2.19177	3.85052	7.18811	0	0.05	cluster4
TAS1R1	0.411686	0.624059	0.385685	0.519737	0.565609	0.371393	0.573495	0.0502	NA
CAPZA1	0.012642	0	0	0	0	0.010456	0.041061	0.0503	NA
IGF2	0	0	0	0	0	0	0	0.0504	NA
FLRT1	2.40575	3.13973	3.52118	1.70684	3.38453	2.99482	3.7224	0.0504	NA
SCUBE1	0.323851	0.308439	0.448835	0.166867	0.449293	0.48651	0.679578	0.0505	cluster5
CNGA3	0.640206	0	0.901704	0.165995	1.66161	0.829599	0	0.0506	NA
CD47	0	0	0	0	0	0	0	0.0507	NA
TRERF1	0	0	0.041253	0	0	0	0	0.0508	NA
ARID5A	0	0.039076	0	0	0	0.072113	0.176428	0.051	NA
TNFRSF21	20.4909	10.44	21.3727	36.0787	23.0971	21.5441	23.5625	0.0511	NA
GPS1	1.35744	0.468302	4.22399	0.148471	5.87638	0.181664	6.43046	0.0511	NA
RUNX3	0.043892	0.069759	0.031243	0.08403	0.013983	0.033171	0.031725	0.0512	NA
MAP2K2	43.2875	41.1941	44.0649	37.9492	45.2006	50.9033	46.8991	0.0513	NA
MED15	0.113465	0.208995	0.266956	0.33007	0.221674	0.449128	0.403282	0.0513	NA
NR2E1	5.03169	6.55898	5.24972	5.34243	5.02751	5.72275	5.36352	0.0514	NA
BMPR2	17.921	13.4008	17.3737	15.4537	18.9277	17.0788	17.6589	0.0515	NA
HAS2	0.142188	0.101941	0.120508	0.138901	0.116892	0.034587	0.050272	0.0515	NA
SMARCA5	8.74416	6.04124	6.42201	6.90371	6.82529	4.05036	6.69257	0.0516	NA
PHF21A	0.032271	0.704668	0.091615	1.03502	0.211922	0.335368	0.616919	0.0517	NA
RTEL1	1.29752	0.043966	1.1135	0.011786	0.012237	1.18332	0	0.0517	NA
KRT14	0.006928	0.146826	0.054667	0.023744	0.034371	0.031336	0	0.0518	NA
PSMD3	44.2957	37.2658	38.6753	0	0	0	0	0.0519	NA
PHKA2	4.04943	4.94803	3.5806	3.36701	2.90165	3.21302	4.14955	0.0519	NA
ABI1	1.29386	2.96001	3.59852	2.22983	2.80735	2.13938	1.69717	0.052	NA
THAP4	7.01506	7.27036	7.17755	5.82389	8.00386	7.22901	7.17265	0.0521	NA
FOXJ2	6.5378	6.65796	7.24777	4.43003	7.70466	8.01015	7.54101	0.0522	NA
PYGL	0.262699	0	0.398972	0.539319	0	0.329766	0.585798	0.0522	cluster5
NDUFS2	0.26892	66.8194	0	80.5325	0.235231	0	40.2459	0.0524	cluster5
CALR	64.2247	63.6764	65.0613	77.8549	34.9594	64.2771	1.16014	0.0524	NA
PELI2	3.45757	2.4962	2.46663	2.95086	2.28558	2.39776	2.33149	0.0525	NA
MYO9B	0	0	0	0	0	0	0	0.0526	NA
TRPC4AP	30.2691	23.368	28.8175	29.6349	29.2897	29.2882	30.5564	0.0526	NA
SGCA	0.411942	0.032051	0.106406	0.090262	0.009496	0.065463	0.274088	0.0528	NA
LRRC4B	6.03259	8.61599	6.75682	7.77413	8.58727	6.97465	7.49477	0.0528	NA
MAP3K12	0.608642	0.408275	0.654931	0.180809	0.315428	1.43799	0.86621	0.0529	NA
COPS4	0.006724	0.012526	0.016	0.006839	0.008547	0.005448	0.008893	0.053	NA
PKHD1L1	0.10687	0.129432	0.107165	0.110769	0.105298	0.148166	0.129758	0.053	NA
RNF220	0	0.26342	0	0	0.043397	0.145486	0	0.0531	NA
MAP2K1	0	32.71	0	0	0	35.2392	0	0.0532	cluster4
KCNC4	3.5993	1.06981	3.40383	2.28582	4.75876	3.86694	2.77766	0.0533	NA
POSTN	0.676628	0.033185	0.864696	0.084495	0.464283	1.06935	0.757332	0.0534	NA
RER1	0	0	0.047142	0	0	0	0	0.0535	NA
MON1B	3.96845	4.57363	3.92444	4.20559	3.85192	4.51787	4.40518	0.0535	NA
NIPA2	5.84236	4.5235	4.71504	4.55563	4.92183	4.34927	4.64953	0.0536	NA
HECA	15.8023	9.2564	14.7585	13.6014	11.8727	15.6334	15.131	0.0538	NA
SLC7A14	5.73497	8.15667	9.13253	11.8664	10.588	6.71634	6.57246	0.0539	NA
PDHA1	0	0	0.035067	0.018631	0.028559	0.10734	0	0.054	NA
STAB1	0.517056	0.74488	0.590042	0.920422	0.973231	0.732952	0.720948	0.0541	NA
FA2H	0	0	0	0	0	0	0	0.0542	NA
TGFBR1	0.706498	1.05393	3.25069	4.89737	0.883126	0.201235	0.934637	0.0543	cluster6
NR6A1	0.899916	0.61986	0.616842	0.085474	0.480753	0.238002	0.110033	0.0544	NA
SHOC2	0	0	0.345018	0.189586	0.473675	0.330311	0	0.0544	NA
MYO18B	0	0	0	0	0	0	0	0.0545	NA
ZNF362	8.02159	6.97848	0	0	7.89185	7.87568	7.94632	0.0546	NA
APLP1	26.7038	41.5618	33.329	36.2385	44.6556	27.6488	33.3864	0.0546	NA
SF3B2	32.9148	34.4775	32.5472	36.6974	36.2824	32.6239	35.2094	0.0547	NA
GATAD2B	7.11831	7.50235	7.58369	6.67594	8.76319	8.0017	9.05976	0.0548	NA
PIAS1	1.73341	1.50185	14.1198	2.57012	0.719837	0.394653	0.279048	0.0548	cluster6
TEF	0.207103	0.879752	0.087672	2.23485	1.43424	4.49544	0.353533	0.0549	cluster4
MBD6	1.27086	2.22079	1.22384	1.92384	1.57324	1.74395	1.85055	0.055	NA
PHB	3.16973	4.79906	2.85574	3.76711	3.82901	3.27035	3.59124	0.0551	NA
POU4F2	0	0.010909	0	0	0	0.009666	0	0.0553	NA
ATP6V1E1	287.188	236.303	295.727	219.643	276.932	271.235	285.931	0.0553	NA
SUMF1	2.26371	0	0.632945	1.01603	0.579882	0	0	0.0554	cluster1
AGXT	0	0	0	0	0	0	0	0.0556	NA
DIO3	0.062123	0.452618	0.220025	0.102583	0.07371	0.165535	0.017313	0.0557	NA
TTR	0.132317	2.34093	0.757886	39.2753	0.296135	0	0.043254	0.0557	cluster7
NR4A1	12.9779	5.83296	1.56696	1.04129	3.68321	2.93709	3.60932	0.0558	NA
LTBP3	1.65461	2.25478	1.51098	1.98508	1.65669	1.84971	1.72152	0.0559	NA
STARD3	3.77874	7.76635	3.64046	2.36806	5.4759	5.20238	4.82407	0.0559	NA
TDRD3	0	0	0	0	0	0	0	0.056	NA
ABCB7	6.29859	10.6754	8.11373	7.03716	6.63436	8.6186	3.91751	0.0561	NA
KRT1	0.178294	0.071977	0.590025	0.046547	0.364109	0.26318	0.13083	0.0564	cluster6
BLNK	0.72845	1.52838	0.999063	1.8735	1.20467	0.854663	0.675522	0.0565	NA
NFKBIA	0.451761	0.227687	4.83998	0.164667	6.99648	0.89768	6.36496	0.0566	NA
KIAA0355	1.03815	1.97818	2.5905	1.24161	2.39369	2.45377	3.18114	0.0566	NA
SLC7A1	0	0	0.310782	0.301435	0.325141	0	0	0.0567	NA
SPATS2L	0	0	0	0	0	0	0	0.0568	NA
CHD4	15.2598	0	0	12.1217	0	8.19838	17.8185	0.0568	NA
NES	1.52231	2.78282	2.54169	2.12363	1.93188	2.17524	1.98611	0.0569	NA
KCND1	0.907367	1.38231	0.995832	0.780881	1.06813	1.01615	1.09512	0.057	NA
COPB1	29.7323	29.551	27.2694	28.6727	26.8479	0.099724	26.7519	0.0571	NA
DSPP	0.125374	0	0.48034	0	0.179053	0.1069	0.081615	0.0573	NA
CASK	3.04499	4.14717	4.02306	4.69752	6.02904	3.623	3.03107	0.0574	NA
DUOX1	0	0	0	0.008858	0	0	0.007903	0.0575	NA
UHRF2	14.2047	17.2982	14.505	10.6216	13.9386	13.5452	12.6993	0.0576	NA
LHX5	0	0	0	0	0	0	0	0.0577	NA
PTGER4	0.00262	0.113878	0.010625	0.157648	0.128228	0.052725	0.086548	0.0578	NA
KLK11	0	0	0	0	0	0	0	0.0579	NA
ATP12A	0	0	0	0	0	0	0	0.058	NA
TFCP2L1	0.152296	0.050705	0.051233	0.041472	0.010275	0.18514	0.215396	0.0581	NA
NXPH3	4.2853	0.951448	1.50374	0.964497	2.14408	5.18896	1.62726	0.0581	NA
RELB	1.26097	0.720183	1.32889	1.37013	1.19268	1.71248	1.06814	0.0582	NA
MAPK8IP3	0	0	0	0	0	0	0	0.0583	NA
FZD4	5.31536	2.21769	5.52333	2.50627	2.01834	5.63111	5.64348	0.0584	NA
GPI	0.119208	0	0.164081	0.0211	0	0.013186	0	0.0584	NA
LITAF	3.05453	3.61115	6.70162	8.83834	4.58581	0.784161	0.006512	0.0585	NA
TBX22	0	0	0.161229	0	0.09555	0.06085	0.22858	0.0586	NA
PARK2	4.09221	3.58245	3.82317	3.95537	4.17514	0.458431	4.42432	0.0588	NA
CELF5	0.195688	0.25046	0.214167	0.013065	0.181347	0.117161	0.115504	0.0588	NA
LINGO2	0	0	0.011525	0.741596	0.272029	0.233746	0.132117	0.0589	cluster7
KDM5A	2.93003	3.23068	2.56126	2.47649	2.80194	2.96067	3.73095	0.0591	NA
MFAP3L	0	0	0	0	0	0	0	0.0592	NA
FOXN1	0	0	0	0	0	0	0	0.0592	NA
MTMR10	20.3635	22.8991	17.4172	22.1164	15.1255	19.0153	19.0991	0.0593	NA
OLFM2	2.61606	18.2772	6.23496	6.25232	5.93263	8.40685	6.95151	0.0594	NA
FHL2	0.018626	0.099943	0.020293	0.009736	0.005358	0.012356	0.008902	0.0595	NA
DDAH2	0.022219	0.103748	0.034327	0.062725	0.01733	0.03258	0.042491	0.0595	NA
TCF20	0.006572	7.25235	0	8.16675	4.97888	0.002884	3.72947	0.0597	NA
MRTO4	15.5783	11.5905	4.03	14.1465	16.8999	2.79174	2.91959	0.0598	NA
LTBP2	0.332501	0.287311	0.228348	0.238265	0.261953	0.269139	0.225931	0.0599	NA
TGFBR2	0	2.39338	2.69195	0	0	0	1.69849	0.0601	cluster6
PREPL	0.04735	0.016964	0.027983	0.014052	0.020085	0.027023	0.032802	0.0602	NA
RAB11B	1.80028	2.67137	2.41501	12.5966	1.87843	14.2383	16.3703	0.0603	NA
HK3	0.181416	0.221591	0.259435	0.170405	0.102256	0.177027	0.227547	0.0604	NA
MSI1	0.973202	1.14847	0.758143	1.2479	0.793418	1.24624	1.08774	0.0605	NA
TAP2	0	0	0	0	0	0	0	0.0606	NA
COL5A3	5.39073	3.52915	6.57258	6.34599	7.45457	7.26883	6.25397	0.0606	NA
S1PR4	0.003919	0	0	0	0	0	0	0.0607	NA
DLK2	0	0	0	0	0	0	0	0.0608	NA
USP7	1.84905	0	0	0	0	0	0	0.0608	cluster1
PKLR	0.101219	0.154577	0.968814	0.18074	1.52504	0.823339	0	0.0609	cluster3
CD248	0	0	0	0	0	0	0	0.061	NA
IGF2BP3	0.244096	0.468918	0.391607	0.346556	0.392799	0.268605	0.377084	0.0612	NA
UBR5	9.0746	9.75587	8.03004	6.827	8.57553	8.08694	9.22854	0.0612	NA
CRKL	26.0897	17.3326	27.2086	20.0545	23.2739	27.1467	24.0671	0.0613	NA
NRP1	0	0	0	0	0	0	0	0.0615	NA
DAXX	10.2202	7.56437	8.42749	7.70502	6.58422	8.19754	7.55826	0.0616	NA
MDH1	19.531	5.84295	19.9386	5.25648	7.28345	11.3979	7.64505	0.0617	NA
FADD	4.08775	3.94113	3.29085	3.09993	2.96796	3.64995	3.22676	0.0618	NA
USP51	1.99026	2.35106	2.66536	1.77045	2.42088	2.21733	2.01002	0.0619	NA
GALE	0.715979	0.467253	0.660082	0.456765	0.708337	0.452003	0.552523	0.0621	NA
ACADVL	30.0897	37.1079	31.5242	42.098	26.5761	32.8712	32.6158	0.0621	NA
POLDIP3	0	0	0	0	0	0	0	0.0622	NA
LMX1A	0	0.168499	0	0.040333	0	0	0	0.0623	NA
ROR2	0.116271	0.278295	0.121445	0.15896	0.189996	0.07131	0.109216	0.0625	NA
CSF1	0.67122	0.810109	0.543984	1.30335	0.434111	0.748861	0.601815	0.0626	NA
PHEX	0.099893	0.533214	0.122676	0.092559	0.29528	0.13552	0.099607	0.0626	cluster2
DMRT1	0	0	0	0.14835	0.013641	0	0.007705	0.0628	NA
FAS	0.045463	0.083083	0	0.033421	0.10084	0.047718	0.075385	0.0628	NA
DISP1	0.778825	0.928735	0.950077	0.968347	1.02138	0.808973	0.881047	0.0629	NA
NR2C2	0	0	0	0	0	0.242563	0	0.063	NA
DNM1	28.4145	12.0437	30.5074	46.4681	43.5906	38.3437	38.5761	0.063	NA
TNFSF9	0.040955	0.095571	0.14934	0.148816	0.0407	0.10761	0.096473	0.0631	NA
SLC12A1	0	0.38509	0	0	0	0	0	0.0632	NA
BGN	0.263091	0	0	0	0.104743	0.322539	0	0.0632	NA
NEUROD6	2.12858	0.159175	0.698222	3.07505	0.420092	0.45606	0.982079	0.0633	cluster1
CTNS	0.194935	0.425995	0.500115	0.007504	0	0.045338	0.056799	0.0634	cluster6
PPARG	0	0	0	0	0	0	0.016506	0.0635	NA
ZC3H4	0.140468	0.079159	1.54628	0.081802	0.128221	0.060015	0.232114	0.0635	cluster6
KDM5C	6.99667	6.27068	5.15203	5.03424	7.48573	7.08206	6.40822	0.0636	NA
MTMR9	21.3431	16.1395	24.2537	28.0209	23.6745	22.0394	23.183	0.0637	NA
CPEB3	0.055899	0.088773	0.080241	0.030536	0.064196	0.101875	0.152979	0.0637	NA
HNRNPH1	67.618	11.3282	14.9249	62.6738	64.9199	25.3533	81.8536	0.0638	NA
SMARCE1	0	0	0	0.841707	0	0	0	0.0639	cluster7
PITPNM3	14.2563	16.5355	16.9303	4.86791	24.7948	20.2301	17.9284	0.064	NA
NUP153	0.666556	0.355298	2.22492	2.05988	2.74206	2.45395	0.571903	0.0641	NA
SSRP1	0	0	0	0	0	0	0	0.0641	NA
IRF5	1.65176	0.05345	0.022753	0.895811	2.59932	0	0	0.0642	cluster1
ACTR3	5.61728	4.16664	5.67297	0	6.87994	7.21127	7.07441	0.0643	NA
SMARCAL1	2.96156	3.67877	2.94747	2.41554	3.04432	2.74299	2.92023	0.0643	NA
CTBP1	0	0	0	0	0	3.11062	0	0.0645	cluster4
CNGA2	0	0	0	0	0	0	0	0.0646	NA
DNER	36.4738	26.5202	38.8891	64.5375	47.4539	37.2977	37.2012	0.0647	NA
NCAN	11.0491	31.647	18.5006	14.8144	23.9742	15.838	14.7718	0.0648	NA
XRCC6	128.548	134.343	138.092	137.612	135.679	133.632	119.304	0.0649	NA
KIAA1644	6.27268	3.99799	17.0371	5.15364	26.0478	15.2342	12.8959	0.065	NA
GDI2	27.1894	0.237103	0.374162	0.330804	0.124425	0.569997	0.520005	0.0651	cluster1
SULT2B1	0.477676	0.131096	0.274708	0	0.302241	0	0.518774	0.0652	cluster5
ARHGEF9	0.992753	5.12151	3.98271	4.06126	4.14015	3.72878	3.89697	0.0652	NA
TUB	2.4053	2.29144	1.95706	2.90733	3.07487	2.67268	3.19049	0.0654	NA
F7	0.074962	0.279386	0.468706	0.119377	0.706431	0.290793	0.130596	0.0655	cluster3
LRRC8A	0.070274	2.09053	0	2.5783	0	3.63206	0.037423	0.0656	cluster4
FIGN	0.884053	1.81853	0.029174	0.965955	0.699438	0.891479	1.04924	0.0659	NA
KCNS2	12.4381	5.5932	9.15935	1.94115	9.26216	10.515	12.6593	0.0659	NA
CANT1	0.009968	0.024541	0.035635	0.05654	0.120295	0.047033	0.009776	0.066	NA
OGDHL	0	0	0	0	0	0	0	0.0661	NA
UBA2	56.9487	42.4011	41.8563	35.2328	40.8539	46.1503	48.3805	0.0661	NA
CDAN1	0	0	0	0	0	0	0	0.0662	NA
CAV1	1.73002	0.034576	1.52913	0.690995	0.879584	0.344064	1.36212	0.0663	NA
CPT1C	0.318667	0.253463	0.116662	0.127866	0.686162	1.50536	0.146109	0.0663	cluster4
ARID5B	13.2308	5.7887	6.99228	5.3679	10.0603	12.0455	9.55601	0.0665	NA
TPP2	1.00355	0.799111	1.37383	3.23579	0.95471	2.82706	1.07458	0.0666	NA
LRTM2	0	0	0	0	0	0	0	0.0667	NA
YTHDF2	0.148106	0.677597	0.603805	0.663327	0.045797	0.653118	0.841962	0.0668	NA
MAPT	0	4.76812	2.32518	0.978368	0.989094	0.503941	0.339945	0.0668	cluster6
ABCC10	0.085888	0	0	0	0.191534	0	0.017136	0.0669	NA
NMT1	0	24.0438	21.9429	14.0265	26.0246	20.2268	19.7574	0.067	NA
FLAD1	7.06826	5.12074	5.71402	5.57364	5.28908	5.07174	6.71207	0.0672	NA
TBX21	0	0	0.017606	0	0	0	0.014545	0.0673	NA
KHDRBS1	0	0	0	0	0	0	0	0.0674	NA
CDK19	14.2585	12.9748	9.01292	11.1477	9.15018	9.77133	11.7864	0.0675	NA
ARGLU1	0.017537	0.017945	0.007017	25.4616	0.025259	0	0	0.0676	cluster7
EPC1	0.279686	0.41965	0.155654	0.179242	0.347573	0.210718	0.245194	0.0677	NA
STRA6	0	0	0	0	0	0	0	0.0677	NA
LIN28B	0.827849	0.536821	0.704562	0.382001	1.15562	0.684061	0.834554	0.0679	NA
DUSP6	0	0	0	0.00379	0	0	0	0.068	NA
HLCS	0	2.68798	2.12812	2.58419	1.83993	1.86315	1.82859	0.0681	NA
GPSM1	4.06108	2.87729	5.50712	3.53176	6.21177	5.40977	5.24666	0.0682	NA
GRM2	4.51114	0.292657	7.13346	1.79179	7.46523	6.54962	7.45545	0.0683	NA
TFAP2B	0	0	0	0	0	0	0	0.0683	NA
MYH6	0.583958	3.99485	0.68986	0.889619	1.0685	0.730749	0.738948	0.0684	cluster2
ANGPT1	0.028791	0.21187	0.203488	0	0.348998	0.292472	0.103939	0.0685	NA
AIPL1	0	0	0.047752	0	0.058736	0	0.014699	0.0686	NA
ZNF574	3.05886	3.06169	2.30011	1.2659	2.76075	1.84305	2.1155	0.0687	NA
SRRT	3.67344	4.25607	2.98584	2.50798	3.09517	2.9878	3.57755	0.0688	NA
SLC30A10	0.290038	0.744857	0.496875	0.847412	1.07004	0.44776	0.386844	0.0689	NA
GABRB1	3.35328	7.67328	8.98363	6.01623	5.40286	4.94038	4.71783	0.069	NA
CTSA	0	0	0	0	0	0	0	0.069	NA
PRRX1	0.947758	1.85294	1.29049	1.8542	1.05264	0.930822	1.20948	0.0691	NA
EPAS1	8.02046	15.2119	10.4409	12.8194	9.27532	12.8172	16.5681	0.0692	NA
SUOX	0.546773	0.92094	0.601826	0.329979	0.372751	0.120198	1.01736	0.0692	NA
AKAP13	0.007482	0.293844	0.238973	0.145009	0.193431	0.119425	0.074013	0.0693	NA
AGT	11.0996	25.0691	17.2558	26.9627	19.3693	15.84	10.5622	0.0694	NA
FZD5	0.255213	0.464498	0.443154	0.378973	0.338321	0.429582	0.379491	0.0694	NA
NPC1	1.11603	1.33585	2.80661	4.44023	2.08229	0.829187	3.60962	0.0695	NA
KCNN3	0.060679	1.95061	0	0.013331	0.082148	0.0655	1.00847	0.0697	cluster5
HOXD3	0.009397	0	0.009812	0	0.013011	0.012441	0	0.0697	NA
MVK	1.41088	2.79016	1.85658	3.20802	1.47936	1.81108	2.3666	0.0698	NA
LYPLA2	7.89951	10.0361	6.57212	2.21084	8.22726	7.72405	8.03971	0.0699	NA
SLC4A2	0.478846	0.552843	0.201075	0.151647	0.843169	0.963997	0.492445	0.0699	NA
KLF12	7.79499	2.84566	5.02329	4.10967	3.83029	5.47856	6.85288	0.07	NA
FAM163A	0	0	0	0	0	0	0	0.0701	NA
NOL4	0	0	0	0	0	0	0	0.0701	NA
BMP6	0.812478	0.453671	1.43893	0.348811	0.742373	0.574878	1.02791	0.0702	NA
VCPIP1	0	0	0	0	0	0	0	0.0703	NA
RTF1	22.6162	21.2171	23.7567	17.8172	26.3207	22.8092	22.5126	0.0703	NA
PAFAH1B1	7.06219	3.13558	1.80449	1.91334	5.50357	5.87814	6.31598	0.0704	NA
RC3H2	1.7212	0.591119	1.32715	0.953235	0.231477	0.211086	0.10013	0.0705	NA
NKD1	0.668557	0.65616	0.750388	0.717431	0.746012	0.738107	0.800145	0.0705	NA
TMEM63B	0.016021	0	0.000192	0.005277	0	1.1e-05	3.2e-05	0.0706	NA
STMN1	71.6115	16.1617	115.274	24.3339	139.71	89.3124	75.8518	0.0707	NA
TMEM169	0.373326	0.179133	0.204196	0.657845	0.067057	0.178525	0.393271	0.0708	cluster7
NOG	2.12578	2.21836	1.71753	2.24028	1.93131	1.74761	1.35529	0.0709	NA
KCND2	0.175826	0.170708	0.096723	1.73407	1.83251	0.164435	0.21064	0.0711	cluster3
YY2	0.290996	0.245609	0.273923	0.248712	0.223957	0.175867	0.176582	0.0712	NA
KCNK10	0.031408	0	0.027065	0.007696	0.008799	0.002871	0	0.0713	NA
FASLG	0	0.330452	0	0.056444	0	0	0.039266	0.0714	NA
FRMD4A	0.270453	0.149537	0.273178	0.204259	0.394448	0.317253	0.310094	0.0714	NA
SGTA	18.4586	22.2018	19.1812	20.5742	20.6758	21.2208	18.4258	0.0715	NA
TFEB	0	0	0	0	0	0.308681	0	0.0717	NA
TNFSF11	0	0	0	0	0	0	0	0.0717	NA
ACE2	0	0	0	0	0	0	0	0.0718	NA
ATP6V1H	31.2893	35.9274	40.9277	38.254	41.5065	27.224	33.9282	0.0719	NA
FBLN2	0	0	0	0	0	0	0	0.072	NA
MYO1B	2.04637	0	0	0	0	0	0	0.0721	cluster1
TRABD	0.027292	0	0	0	0	0.064592	0	0.0721	NA
STX1B	13.7601	12.7763	13.0846	14.2757	13.09	21.4699	23.7829	0.0723	NA
KIF26B	0.390657	0.510781	0.52105	0.502245	0.640101	0.525039	0.548488	0.0724	NA
UNC5A	9.76062	4.38635	9.39711	16.8143	11.9224	11.4124	13.5351	0.0725	NA
TRMT1	1.80556	1.48313	1.58825	1.24035	1.49995	1.77331	1.79187	0.0725	NA
MCFD2	16.4817	20.7033	20.3868	26.9076	0	19.2107	17.4062	0.0726	NA
GRM3	3.06663	55.3131	28.7396	1.79149	37.953	20.9994	41.0431	0.0728	NA
WNT3	1.08099	1.14766	0.94886	1.09607	0.806492	1.10904	1.04682	0.0728	NA
SEPT8	85.3474	54.6482	81.6979	51.2936	83.8691	87.6789	80.5539	0.073	NA
SUMF2	13.9324	14.8779	14.4718	15.2723	13.1844	15.9809	15.7559	0.073	NA
OPTN	0	3.01781	0.114562	0	0.172129	0	0	0.0731	cluster2
HTR1B	1.57422	3.84766	0.889921	0.277636	0.814503	0.827929	1.29687	0.0732	cluster1
PKNOX2	0	0	0	0	0	0	0	0.0732	NA
ST14	0.397474	0.316703	0.565606	0.200343	0.265092	0.639203	0.601648	0.0733	NA
STT3B	17.5083	24.1382	26.4569	22.6391	27.9322	18.4769	19.1236	0.0734	NA
TMEM11	3.00581	3.81876	2.14002	2.35193	3.275	4.07221	2.6977	0.0735	NA
PRPF4	0.003717	0	0	0	0	0	0.012311	0.0736	NA
KDM4B	0.462177	0.432128	0.560522	0.549068	2.38024	2.08329	0.487776	0.0736	NA
LDLR	0.854035	1.40563	1.99345	0	1.04948	1.3421	1.37952	0.0737	NA
YME1L1	1.95663	1.59759	1.67182	1.55817	1.21423	1.10247	1.78868	0.0738	NA
EDN3	0.788747	1.07326	0.860709	0.929029	1.04491	0.526556	0.864839	0.0739	NA
CHRNB2	6.24754	6.51518	8.48109	10.7913	14.4565	7.00782	9.1781	0.074	NA
TM9SF3	26.8128	21.6912	32.4618	26.23	27.5554	26.3494	26.5552	0.0741	NA
RTN4RL1	9.45264	1.23738	9.9678	9.83683	13.3486	8.9948	10.3094	0.0741	NA
TMPRSS9	0.045139	0.718364	0.020515	0.062756	0.247412	0.012333	0.033805	0.0742	cluster2
PITX2	0	0	0	0	0	0	0	0.0743	NA
DOT1L	1.02917	1.05922	0.827001	0.770847	0.856982	1.16177	1.15476	0.0743	NA
CCT5	0	0	0	0	0	0	0	0.0744	NA
PBRM1	0.189886	0.527118	0	0.56196	0.566105	0.076943	0.229738	0.0745	NA
FH	5.75529	3.49684	0.252842	0.274151	0.283333	0.285751	0.246186	0.0747	cluster1
MAT1A	0.064499	0.541862	0.088996	0.076089	0.269386	0.090618	0.107142	0.0748	cluster2
FZD2	0.324573	0.856022	0.364798	0.366863	0.33926	0.322961	0.240281	0.0748	cluster2
FOXP4	0.140318	0.144902	0.943515	0.12858	0.109773	0.068208	0.083436	0.0749	cluster6
BBX	0	0	0	0	0	0	0	0.075	NA
DLX5	0.116046	0.635715	0.257222	0.358565	0.252421	0.371667	0.479782	0.075	cluster2
SIAH2	0	0	0	0	0	0	0	0.0751	NA
MAPK1IP1L	0.295708	3.66276	4.21187	3.28044	5.34637	0.239189	0.306566	0.0752	NA
CLPTM1	0	0	0	0	0	0	0	0.0752	NA
NOX4	0	0	0	0	0	0	0	0.0754	NA
NRIP1	7.92587	5.82777	7.34421	5.06526	7.63548	7.14319	7.6989	0.0754	NA
PRICKLE2	14.1135	9.3942	16.1545	23.2603	19.9942	14.5623	15.1022	0.0756	NA
TSHZ1	0.25008	0.348951	0.159528	0.227782	0.208403	0.333694	4.99456	0.0756	cluster5
S1PR1	0.516499	1.1776	0.35486	1.68045	0.978875	0.472147	1.40296	0.0757	NA
SLC12A2	0	0	0	0.018917	0	0	0.015369	0.0758	NA
GABRB2	0	0	0.001451	0	0.001703	0	0	0.0759	NA
NFIB	0	0	1.17899	0	0	0.202494	0	0.0759	cluster6
FERMT2	0.160077	0.089662	0.409967	0.113363	0.079282	0.571727	0.056208	0.076	cluster4
PMP22	8.63679	15.2926	15.0002	12.0891	5.2154	11.6707	9.96538	0.0761	NA
CEND1	6.86194	5.79244	6.95012	8.5619	3.63266	4.85206	7.92076	0.0762	NA
PAX9	0	0	0	0	0	0	0	0.0763	NA
B4GALT5	21.3508	19.6898	22.7583	24.5174	28.1857	23.5495	24.0321	0.0764	NA
DCAF10	6.87869	5.3443	5.7244	5.3642	5.8638	6.10539	5.96939	0.0765	NA
TMEM204	0.898905	1.01951	0.720016	0.772815	0.701028	0.661105	0.782843	0.0765	NA
LHX1	0	0	0	0	0	0	0	0.0767	NA
NID1	0.97831	1.51059	1.28416	1.57571	1.26615	1.33297	1.20603	0.0768	NA
FBXO28	14.6513	5.12964	8.76153	9.46925	3.5624	4.29756	8.60893	0.077	NA
DSP	0.211752	1.27711	0.047559	0.022889	0.321971	0.031645	0	0.077	cluster2
STAB2	0.005204	0	0.003699	0.005811	0.007205	0	0.004261	0.0771	NA
PRICKLE1	8.47438	1.82648	6.72024	4.41361	9.64915	3.73972	4.14154	0.0772	NA
SASH3	0	0	0	0	0	0	0	0.0772	NA
SLC5A1	0.016004	0	0.032501	0.138877	0.018721	0.038135	0.033153	0.0773	NA
SCN11A	0	0	0.00727	0.012046	0.035208	0	0	0.0774	NA
SLC26A6	1.3074	0	1.1262	1.25519	1.4061	1.56738	1.34779	0.0775	NA
IGHMBP2	3.82747	3.33717	3.86432	3.37762	4.29185	4.62679	4.83145	0.0776	NA
ETS2	5.96926	3.76144	9.73915	3.12382	10.8713	12.2836	5.31742	0.0776	NA
PAFAH1B2	23.6344	16.8061	0	12.4303	21.6364	24.1879	4.64463	0.0777	NA
DMAP1	3.3856	3.22638	3.69169	14.3008	3.78182	3.48638	17.1973	0.0778	NA
ACTR2	0	0	0	0	0	0	0	0.0779	NA
ETV5	17.4991	7.23731	19.5799	6.88602	15.056	19.7578	17.6181	0.0779	NA
ACVR2A	1.40067	0	1.68253	0	0	0.935378	1.22912	0.0781	cluster6
AQR	8.88358	7.67886	7.81301	7.02876	7.00315	7.13042	8.80018	0.0781	NA
GLRA1	0.034848	0.026585	0.072706	0	0	0.129249	0.011925	0.0783	NA
CAMK1D	0	0	0	0	0	0	0	0.0786	NA
PSMD1	0	0	0	0	0	0	0	0.0787	NA
TNFSF8	0.184896	0.5264	0.403225	0.331712	0.172234	0.204474	0	0.0787	cluster2
ADCY7	1.19003	1.70206	1.61458	1.75129	1.87444	1.54892	1.5376	0.0788	NA
TLK1	0	0	0	0	0	0	0	0.0789	NA
ABCF3	5.78678	0.005369	4.88675	4.88961	5.9123	5.28811	5.79909	0.079	NA
SNX30	8.99171	4.69464	9.05419	7.22403	10.4946	8.24077	8.64293	0.079	NA
PANK4	5.61895	5.42246	4.84142	4.78162	5.26671	5.57622	4.94713	0.0792	NA
NUP85	0	7.49763	10.7103	14.5671	14.4516	11.0808	8.77951	0.0792	NA
EDC4	6.47462	6.69738	5.75624	4.82304	6.95003	7.15438	7.30639	0.0793	NA
RAB6B	117.885	44.6389	133.641	120.43	159.71	124.638	139.123	0.0794	NA
CLCN1	0	0.033187	0.049325	0.023253	0.029174	0.021919	0.028608	0.0794	NA
SLC5A9	0	0	0	0	0	0	0	0.0795	NA
POU2AF1	0.077293	0	0.039515	0.033908	0	0.029377	0.030862	0.0796	NA
OTUD7A	3.62946	2.75762	4.10981	3.5341	4.79971	3.35037	3.92585	0.0796	NA
TRIM3	0.3766	0.389613	0.376817	0.221823	0.496898	0.196527	0.0135	0.0797	NA
SLC7A5	6.02038	6.86188	8.95726	7.80326	9.34569	8.00898	8.00978	0.0798	NA
GHDC	1.00289	1.62033	1.90079	1.08256	0.537814	1.79504	2.40044	0.0798	NA
UTP15	3.75359	1.67758	4.58349	2.27697	3.3811	3.52244	5.40006	0.0799	NA
COL21A1	0	0	0	0	0	0	0.010088	0.08	NA
EXOSC10	10.5225	10.2852	10.9193	9.65599	9.78916	10.3742	10.2373	0.0801	NA
ABCC1	0.88103	1.22592	1.13419	1.41311	1.18921	1.20373	1.16156	0.0802	NA
FNTA	0.003213	14.5791	23.3389	25.4466	12.8084	23.6688	22.327	0.0803	NA
TBL1X	1.06466	3.821	2.08412	2.578	0.119086	0.025904	1.88624	0.0803	NA
PTPN2	0	0	0	0	0	0	0	0.0804	NA
NDOR1	1.41686	1.37287	1.31765	0.385524	1.20951	1.95733	1.34324	0.0805	NA
ATP2A1	0	0	0	0	0	0	0	0.0805	NA
EIF3D	0	0	0	0	0	0	0	0.0806	NA
TNFRSF1B	1.20734	2.72581	1.85588	2.84829	2.65564	1.68315	1.35045	0.0807	NA
TPX2	0.472932	0.578207	0.442996	0.549785	0.596932	0.40217	0.669691	0.0807	NA
NT5C1B	0	0	0	0	0	0	0	0.0808	NA
TMEM165	0	0	0	0	0	0	0	0.0809	NA
ZBTB38	0.025642	0.045386	0.034057	0.045005	0.035645	0.036368	0.308759	0.081	NA
KCNB2	0.371959	0.369762	0.687118	0.191744	2.05285	0.453006	0.571578	0.081	cluster3
PPP3CA	105.63	0	0	0	79.4952	48.3156	0	0.0811	cluster1
SIX3	0	11.7664	0	0	0	0	0	0.0812	cluster2
LIMK1	11.2132	0.88135	9.30006	9.72401	2.00002	13.6994	8.03573	0.0812	NA
OTX2	0	0.02234	0	0	0	0	0	0.0813	NA
PACSIN1	28.7647	35.236	32.7253	38.1046	22.5485	39.3394	43.6488	0.0814	NA
HLTF	0	0	0	0	0	0.801832	0	0.0816	cluster4
ZNF536	2.6387	2.31197	2.64556	4.12379	1.79028	2.6943	2.93231	0.0816	NA
XPNPEP1	0	0	0	0	0	0	0	0.0818	NA
CLDN14	0	0	0	0	0	0	0	0.0819	NA
TPRA1	0.295848	0.260128	0.049888	0	0.233409	0.306881	0.082096	0.082	NA
CNBP	0.982689	2.52794	2.07463	0.88064	0.565339	1.39768	0	0.0821	NA
TAS1R2	0	0	0	0	0	0	0	0.0823	NA
COL4A4	0.274406	0.152308	0.318359	0.18423	0.474999	0.361027	0.404669	0.0825	NA
KLK3	0	0	0	0	0	0	0	0.0825	NA
NDEL1	0.583618	2.27419	1.00755	0.933979	0.704234	0.699008	1.25194	0.0826	NA
PMS1	0.753084	0.73807	0.976122	0.876002	4.26124	0.913505	0.589952	0.0827	NA
HK2	0.641042	1.20982	0.751413	1.44689	0.853988	0.667856	0.875691	0.0828	NA
ACTN2	0	0	0	0	0	0	0	0.0829	NA
R3HDM2	0	0	0	0	0	0.000149	0	0.0829	NA
KCNQ3	13.6361	22.9511	18.4907	16.5545	22.5539	17.0622	17.5803	0.083	NA
DAAM1	0.680769	0.030779	0	0	0.314809	0.409826	0	0.0831	cluster1
WDR33	3.03511	3.23224	3.46706	1.8945	3.38055	3.334	2.99493	0.0832	NA
CSF2RB	0.353492	0.56128	0.333553	0.505034	0.412419	0.45277	0.415663	0.0832	cluster7
ICMT	9.28997	16.2851	8.49639	7.46697	10.1348	8.75639	9.46326	0.0833	NA
KCNJ10	21.0173	20.6717	18.4935	25.2152	15.9644	23.2825	23.9217	0.0834	NA
SIX4	1.47879	0.398688	0.857028	0.812278	0.603721	0.928092	1.13573	0.0835	NA
KCTD1	0.019202	0.070832	0	0.026528	0.068216	0	0	0.0836	NA
GALNS	0	0	0	0	0	0	0	0.0838	NA
KCNJ14	0.568679	0.585622	0.567786	0.570065	0.719565	0.483261	0.453182	0.0839	NA
ETS1	0.48467	0.459806	0.421171	0	0.194778	2.79265	0.576601	0.084	cluster4
PEX1	3.57667	5.83298	5.02832	3.15532	8.04819	3.88263	3.02907	0.0841	NA
EXOC3L2	0	0.043783	0	0.035088	0	0	0.029819	0.0841	NA
TTL	8.57623	7.7569	5.48494	6.27506	5.80911	6.5203	5.92315	0.0843	NA
EPB41L5	1.22199	1.14657	0.288025	1.41622	1.30656	0.420017	1.43408	0.0844	NA
COBLL1	1.39893	0.605407	0.989368	0.460976	0.377168	0.957455	1.16883	0.0845	NA
BACH2	1.28176	1.96707	0.943109	0.971264	1.1644	1.06751	1.29485	0.0845	NA
NR5A2	0	0.097229	0	0	0	0	0	0.0846	NA
TMEM67	0.97618	1.19052	0.42778	0.397343	1.21705	0.860895	0.848285	0.0847	NA
RNF165	2.36735	2.1104	2.64123	3.12655	4.03845	2.61126	3.36332	0.0847	NA
GPR143	0.330916	0.238592	0.279424	0.366372	0.201213	0.107598	0.293442	0.0848	NA
LETM1	0.005989	0.053236	0.017672	0.013644	0.045629	0.015313	0.012359	0.0849	NA
GCAT	0.004233	0.054832	0.001186	0.000554	0.170012	0.001333	0.001022	0.0849	NA
GRIN2A	0.621305	0.000723	0.769128	0.009339	0.031874	0.03238	0.798579	0.085	NA
EXTL3	11.7016	13.2296	11.6479	16.3131	18.5324	11.2983	12.1947	0.0851	NA
RCL1	3.53616	0	0	4.60056	4.04564	0.687551	4.22454	0.0852	NA
ZNF280C	0.854038	1.04328	0.983453	0.89418	1.15452	1.08422	0.881417	0.0852	NA
AMMECR1	0	0	0	0	0	0	0	0.0853	NA
CLDN19	0	0	0	0	0	0	0	0.0854	NA
FCGRT	0.09111	0.120895	0.092779	0.230755	0.017869	0.009661	0.062765	0.0854	NA
ELF2	0.050555	0.818826	0.717901	0.257885	0.000797	0.001377	0.232651	0.0855	cluster6
STAU1	0	0	0	0	0	0	0	0.0856	NA
ARHGAP4	0	0	0	0	0	0	0	0.0857	NA
ABCA6	0.43037	0.217085	0.228103	0.494251	0.316064	0.348315	0.380798	0.0858	NA
KRT10	0	0	0	0	0	0	0	0.0859	NA
ACTR3B	0	0	0	0	0	0	0	0.086	NA
ZFHX3	0.222863	0.932678	0.363509	0.259205	0.338266	0.302949	0.288322	0.086	cluster2
F5	0.248053	0.155395	0.10193	0.246311	0.034852	0.246913	0.555868	0.0863	cluster5
ITGB4	1.05593	1.30099	1.04076	2.96471	0.053079	0.23976	1.12523	0.0863	cluster7
TAP1	2.73639	2.28893	2.36542	2.6539	1.94562	2.49645	2.57139	0.0865	NA
KCNV1	29.4841	10.6136	19.7606	4.80171	27.0249	24.0471	29.6971	0.0866	NA
LCP1	0.690159	1.54448	0.71511	2.10531	1.10768	0.784517	0.813218	0.0867	NA
CBLN2	0.000965	0	0.001984	0	0.001357	0.003134	0.001297	0.0867	NA
PTPRD	19.181	5.26568	16.7454	8.62413	19.2142	19.226	21.9574	0.0868	NA
TMPPE	0.450276	0.432241	0.320491	0.35712	0.48815	0.355488	0.521492	0.0869	cluster5
ZC4H2	0	0.054542	0.173274	0.087749	0.132585	0.236987	0.14809	0.087	NA
ARHGDIG	16.4181	9.45291	21.0421	14.5196	25.3556	22.6593	21.5246	0.0871	NA
WDTC1	1.81757	6.08718	4.82604	5.49319	5.18205	5.5535	6.25681	0.0872	NA
SOX7	0.939996	1.51052	1.02364	0.866101	0.844953	1.16413	1.19712	0.0872	NA
HSF1	3.18746	4.53374	6.20785	4.17697	3.31541	2.41134	4.71885	0.0873	NA
H6PD	0.668367	1.21223	0.607075	0.741845	0.728718	0.743688	0.697236	0.0874	NA
TAZ	0.547666	0.614703	0.662804	0.614567	1.45285	4.37588	0.837319	0.0874	NA
SORL1	31.16	12.8546	27.4174	23.8599	22.179	29.5027	36.2963	0.0875	NA
LRP12	0.110612	0.08937	0.108839	0.113828	0.128254	0.130329	0.080646	0.0876	NA
CHD9	0	0	0	0	0	0	0	0.0877	NA
RHOG	0.67385	1.30446	0.845197	1.61942	0.330583	0.857262	1.03445	0.0878	NA
OCA2	0	0	0	0	0	0	0	0.0878	NA
GUCY1A2	0	0.255891	0	0	0	0	0	0.0879	NA
RXRG	0	0	0	0	0	0	0	0.088	NA
SMS	34.4441	33.5077	28.3497	49.5135	38.8492	32.5521	33.9498	0.088	NA
SETDB2	0	0	0	0	0	0	0	0.0881	NA
ZHX2	0	0	0	0	0	0	0	0.0883	NA
MFGE8	0	0	1.92441	1.9054	0	0	0	0.0884	cluster6
FIGNL1	0	0	0	0.040987	0	0	0.011814	0.0886	NA
SPRY2	39.3834	22.6254	29.6677	23.5292	27.6531	38.0432	37.1742	0.0887	NA
MRPL4	5.98977	5.27542	8.35391	7.66869	0.225459	0.485871	4.27129	0.0887	NA
KRT80	0	0	0	0	0	0	0	0.0889	NA
MBTPS2	6.51432	0	4.98691	0	0	5.55848	6.41522	0.0889	NA
SLC40A1	0	0	0	0	0	0	0	0.089	NA
GUSB	0	0.241629	0	0	0.254287	0.378156	0.410817	0.0891	NA
MAPRE1	0.375858	0.482064	0.072546	0.248712	0.264403	0.303093	0.001535	0.0892	NA
SLC26A4	1.7586	0.09335	3.36002	0.271587	4.69013	2.98663	2.45658	0.0893	NA
ATP6V0C	0	0.000187	0	0.000895	0.000282	0	0	0.0894	NA
INPPL1	1.04575	0.877928	1.31505	0	1.32543	1.84058	0	0.0895	NA
GNPTAB	6.33508	10.0768	8.67205	8.51293	11.46	8.21485	8.01823	0.0896	NA
BRCA2	0.011356	0.01542	0.018524	0.006595	0.007862	0.0136	0.003646	0.0896	NA
PREX1	10.3977	10.8227	9.91461	12.4918	9.93988	12.4782	12.8352	0.0897	NA
SLC30A4	4.92543	7.28298	4.57666	3.50155	3.82833	4.9358	4.73177	0.0898	NA
PTPRT	11.7541	3.69864	12.107	2.575	5.11871	12.9219	14.7734	0.0898	NA
SI	0.021385	0	0	0.006209	0.021371	0.011706	0	0.0899	NA
ARL4C	7.28476	6.39346	28.0584	11.7259	23.4099	24.7558	32.2128	0.09	NA
RAB33B	0.792182	2.0833	3.15663	2.368	3.43505	3.0568	2.53251	0.09	NA
SLC2A1	0.864515	0.871218	0.454884	0.232249	0.72104	0.06909	0.496807	0.0901	NA
FBXO31	9.88906	11.7657	10.2966	10.1524	12.3838	10.888	11.3274	0.0902	NA
D2HGDH	0	0.458143	0	0	0.873511	0	0	0.0903	cluster3
MYOF	0.943145	0.64438	0.821262	0.445375	0.598845	0.892712	1.10484	0.0903	NA
KRT2	0	0	0	0	0	0	0	0.0905	NA
GCDH	0	0	0	0.131148	0	0	0	0.0905	NA
MIDN	5.86849	3.4547	4.79946	2.99047	4.93672	6.57981	6.16014	0.0906	NA
PSAP	3.0354	21.6997	18.2192	99.2679	12.1061	96.2012	57.7193	0.0907	NA
COL4A2	1.74913	2.12764	1.84396	3.48128	2.11885	2.04395	2.83591	0.0908	NA
TULP3	0.083501	1.34668	0.966116	1.12914	0.437293	0.884585	0.827741	0.0909	NA
METAP2	0.033304	0.040052	0.032264	0.02296	0	0	0.070861	0.0909	NA
NFIX	0	0	0.142416	0	0	0	0	0.0911	NA
HNRNPUL2	60.9563	52.4617	60.0248	48.4342	58.0867	71.7685	74.9496	0.0912	NA
ARRDC3	0	0	0	0	0	0	0	0.0913	NA
SLC12A7	0.288114	0.194689	0.21	0.410973	0.332685	0.309087	0.318748	0.0914	NA
MARK4	4.81874	11.5329	6.77315	9.17589	8.3576	5.09967	6.81627	0.0914	NA
COPB2	0.014323	0.027048	17.1539	0.039793	0.014307	0.046348	0.034336	0.0915	cluster6
OSR1	0.170549	0.052862	0.000123	2.22964	0.407408	0.078063	0.202674	0.0916	cluster7
COL9A3	3.74774	5.03526	4.18303	5.1174	2.4669	3.42264	4.82393	0.0916	NA
STAT5B	11.3066	13.0666	10.3966	9.15669	1.50633	11.3672	11.4862	0.0917	NA
DHRS9	0.140781	1.10463	0.109512	0.114216	0.091126	0.014565	0.065279	0.0918	cluster2
SYP	586.646	98.0789	647.066	583.026	700.961	616.449	794.442	0.0918	NA
KCNJ13	0	0	0.030634	0.047149	0.197152	0.062732	0.433915	0.092	NA
TRIM39	2.93706	3.12417	0.302439	2.44784	0.484308	1.39912	2.94919	0.092	NA
CTDSPL2	2.40496	0.830459	1.08813	0.666571	0.981582	2.50813	3.06312	0.0922	NA
ZFX	0	0	0	0.028526	0	0	0	0.0922	NA
HES1	2.78116	2.88716	4.01369	3.85792	4.2354	3.86382	2.90073	0.0923	NA
SGCE	0.207242	0.007268	0.019973	0.190174	0.01702	0.03231	0.020209	0.0924	NA
LHX9	0	0	0	0.141433	0.050252	0.022778	0	0.0925	NA
GUCY2D	0.138845	0.017541	0.14404	0.019993	0.02715	0	0.134212	0.0925	NA
SLC7A4	0.104112	0.098208	0.054956	0.112223	0.022042	0.004231	0.1166	0.0926	NA
GRIK2	0.670735	0.57033	0	0.733801	1.1076	1.52907	0	0.0927	NA
ZC3H7A	0	0	0	0	0.000209	0.000422	0	0.0927	NA
GPC4	2.95786	3.34257	4.35837	3.76321	8.97141	3.66183	3.2079	0.0928	NA
PTEN	8.32199	5.08454	7.66616	0.487189	1.23854	6.49696	7.38984	0.0929	NA
TPCN1	0.268239	0.766946	0.417951	0	0	0.008339	1.61916	0.0929	cluster5
COL15A1	0.367633	1.04014	0.165386	0.1462	0.352314	0.41565	0.462664	0.0931	cluster2
SFRP1	6.42714	4.55262	8.21079	6.80433	5.20317	5.37645	6.97209	0.0932	NA
SYT11	76.655	96.7745	83.7135	101.109	85.5983	81.8293	41.151	0.0933	NA
BRWD3	1.92057	1.95608	1.56767	1.81821	1.68242	1.85516	2.15747	0.0934	NA
MTO1	0	0	0	0	0	0	0	0.0935	NA
UBXN7	4.29843	0	0	3.78464	0	0	0	0.0936	cluster1
TYR	0	0.092639	0.136853	0	0.144469	0.095833	0.085564	0.0937	NA
PSMD13	0.045047	0.019949	0.026914	99.5982	0.02421	0.072606	0.051856	0.0938	cluster7
DES	0	0	0	0	0	0	0	0.0939	NA
SMARCA2	2.84408	33.2985	3.5066	27.9095	3.49803	5.01012	5.03234	0.094	cluster7
TPCN2	1.27591	1.43194	1.37208	1.0103	1.53354	1.39554	1.33988	0.0941	NA
CP	0.031459	0.085655	0.020735	0.941542	0.060249	0	0	0.0942	cluster7
CBX4	5.45731	6.60326	5.62492	6.70856	6.04313	5.54431	5.98611	0.0942	NA
GLDC	2.12681	3.31722	2.50622	2.12004	2.84639	2.36857	2.58684	0.0943	NA
NGF	0.340404	0.092458	0.269123	0.17887	0.24369	0.217218	0.256795	0.0944	NA
HFE2	0.194615	0.03849	0.106725	0.022611	0	0	0.130156	0.0945	NA
PTCHD1	3.04211	7.56999	3.94621	0.74644	4.64394	3.28683	3.18791	0.0945	NA
ZFAND3	16.8722	20.3194	24.4343	29.602	23.8352	23.1391	21.5673	0.0947	NA
ATXN1	9.74819	7.55915	10.0397	1.28399	5.36028	10.5701	10.1787	0.0948	NA
ITGB5	0.369818	0.502142	0.571674	0.527633	0.372769	0.477198	0.42914	0.0949	NA
KLK10	0	0.06458	0.035623	0	0.145629	0.030856	0.037652	0.0949	NA
ATAD3A	0.004153	0.003434	0.008126	0.004741	0.00929	0.007031	0.011228	0.095	NA
ABCA8	4.71185	0.006469	0	9.73187	0.173444	0	0.509072	0.0951	cluster1
TPM3	0.577868	0.320496	0.397034	0.120878	0.444664	0.411577	0.522276	0.0953	cluster1
IRF7	0.057267	0.194191	0	0.160031	0.125553	0.076711	0.079568	0.0953	NA
KLHL36	6.10619	5.46506	5.25705	2.85761	2.92156	5.61378	6.56105	0.0954	NA
LAT	0.49018	0.029151	0.126813	0.266669	0.250974	0.39439	0.352991	0.0956	NA
TPI1	3.2591	13.1397	7.152	10.1492	7.02152	3.76596	3.2507	0.0957	NA
HSPA8	0.054028	0.031683	0.173024	2.02029	0.262554	0.659915	0.475284	0.0958	cluster7
FOXA1	0.077318	0.037921	0.08573	0.029933	0.089209	0.042325	0.058558	0.0959	NA
FGF17	0.449242	0.023881	0.394331	0.082838	0.205877	0.24419	0.126628	0.096	NA
KIF5A	363.53	276.478	229.14	179.833	122.235	157.857	131.598	0.096	NA
GGCX	0	0	0	0	0	0	0.42387	0.0962	NA
SERPINE2	0.056893	3.2756	7.5217	0.009671	0.8341	0.063155	8.04308	0.0962	cluster6
RBL2	0	0	0	0	0	0	0	0.0964	NA
VIT	0.933792	3.78476	3.13033	1.07658	3.81692	1.67964	1.19598	0.0965	NA
MYO1E	3.1305	2.54575	3.31188	3.90645	1.44015	3.01159	3.35636	0.0965	NA
ATP8B2	3.76671	2.82269	3.07851	8.18573	10.8565	2.14342	2.90556	0.0967	NA
VPS26B	32.358	32.2285	13.7244	9.66551	11.1088	33.6229	8.49193	0.0967	NA
BSDC1	0	0	0	0	0	0	0	0.0968	NA
COL9A2	6.15071	8.60789	6.60908	12.3308	4.11479	6.19536	7.28268	0.0969	NA
KCNV2	0	0.047205	0.01917	0	0.047216	0	0.012553	0.0969	NA
PROC	1.18479	0.485944	0.946291	2.89489	0.807867	1.10181	0.945777	0.097	NA
CPSF6	0	0	0	0	0	0	0	0.0971	NA
YTHDF1	0	0	1.50715	0	0	0	0	0.0971	cluster6
PTK7	0	0	0	0	0	0	0	0.0972	NA
CLCN6	0	0.030148	0	0	0	0	0	0.0974	NA
GLIS2	0	0	0	0	0	0	0	0.0975	NA
MAOB	14.1783	25.8726	30.0372	27.0001	21.6801	24.9123	14.5408	0.0976	NA
ABCC2	0.096513	0.102407	0.155227	0.096884	0.045366	0.094874	0.10446	0.0978	NA
NEFH	0	0	0	0	0	0	0	0.0978	NA
ZFR	0	0	0	0	0	0	0	0.0979	NA
ELF3	0	0	0	0.028216	0.019742	0.03196	0	0.098	NA
SPTLC2	4.44686	4.59285	4.77868	6.20845	3.91514	4.32393	4.84399	0.098	NA
CASC3	0.002322	0.012107	0	0.018315	0.008705	0.032733	0.017651	0.0981	NA
LMX1B	0	0	0	0	0	0	0	0.0982	NA
ZFPL1	9.80044	10.4889	10.6109	11.0233	10.7747	9.36103	11.0433	0.0982	NA
GIPC1	0.003452	0	0	0	0	0	0	0.0983	NA
ALOX15B	0	0.036188	0.021892	0.119556	0.046878	0.011121	0	0.0984	NA
WDR44	3.10943	0	0.537078	1.41703	1.45731	2.62319	1.82485	0.0984	NA
GRIN1	0.914282	0.161622	0.952907	0.409871	0.431346	0.536808	0.786609	0.0986	NA
AMT	0	0	0	0	0	0	0	0.0987	NA
EIF4B	11.341	8.66456	8.45126	10.5086	12.355	11.1215	13.6716	0.0987	NA
COL4A3	0.556521	0.37497	0.489101	0.386229	0.657974	0.591668	0.58395	0.0989	NA
PHYHD1	6.85693	5.08238	4.50422	6.33134	4.52845	6.5664	4.43553	0.0991	NA
SALL4	0.03268	0.059993	0.012187	0.10211	0	0.0368	0.024163	0.0991	NA
PCDH19	0	0.027792	0	0	0.045691	0	0	0.0992	NA
PCCB	0.039294	0.594754	0.001458	0.000488	0.001122	0.648897	0.121632	0.0993	cluster4
POLA1	0	0	0	0	0	0	0	0.0993	NA
FAM155B	0.992781	1.26907	0.672934	1.02215	1.08341	0.767017	1.06048	0.0994	NA
SBF2	6.05654	9.58342	6.89382	8.29507	8.6386	6.09049	5.87214	0.0995	NA
OAT	0	0	0	0	0	0	0	0.0996	NA
EYA2	0.379281	3.05374	1.44815	0.141219	1.32982	2.57165	1.26418	0.0996	NA
LTK	0	0	0	0	0.007352	0.024618	0.009721	0.0997	NA
MANEAL	0	0	0	5.10417	3.54147	0	3.5471	0.0998	NA
ATG5	0	0.544894	0.607201	0.977619	0	0	0	0.0998	NA
SLC35E1	7.19178	7.05943	6.85787	5.80984	7.6783	7.34403	7.05689	0.0999	NA
PPM1G	21.6616	20.7657	22.1881	21.7135	24.7679	22.0561	23.6821	0.1	NA
UBP1	1.17994	13.4851	1.05869	5.28129	10.1924	7.93194	6.62605	0.1	NA
BMPR1B	0	0.148354	0.041273	0	0.162483	0	0.071749	0.1	NA
ATAD2	2.84848	1.45596	2.61307	2.07831	2.36499	2.816	2.63566	0.1	NA
CLMN	1.42526	1.68961	1.66182	4.30331	1.04293	1.55912	1.84506	0.1	NA
PRDM16	0.142348	0.382756	0.242666	0.292077	0.252473	0.320784	0.208179	0.101	NA
HCN3	0.321867	0.074052	0	0.413807	0.127699	0	0.549549	0.101	cluster5
RPN1	0.647725	0.774656	0.627638	0.832417	0.579005	0.702818	0.3862	0.101	NA
FGFRL1	0	0	0	0	0	0	0	0.101	NA
NRN1	0	1.68166	0	0	21.3432	16.1903	4.94858	0.101	cluster4
SLC26A7	0.063545	0.06797	0	0.488241	0.177077	0.090435	0.080099	0.101	NA
KCNJ5	0.164796	0	0.27815	0.150793	0.348082	0.220477	0.28402	0.101	NA
KLF5	0.020662	0	0	0.045676	0	0.611626	0.401125	0.101	cluster4
SLITRK5	10.7413	4.38912	6.00437	10.0157	5.73282	12.8897	7.34237	0.101	NA
EEF2	0.068446	0	0	0	0.0026	0.087151	0.002592	0.101	NA
ZNF331	0.260335	0.256983	0.360292	0.234313	0.962436	0	0.136543	0.101	cluster3
PTPRA	24.162	26.1126	32.2135	44.181	38.6652	27.736	26.7264	0.101	NA
RPGR	0.006534	0.03373	0.042054	0.002961	0	0.014028	0	0.101	NA
FOXJ3	0.016794	0.076984	0.052426	0	0	0.15184	0.052513	0.102	NA
LIN9	0	0	0	0	0	0	0	0.102	NA
PLAG1	1.10594	0.816907	0.042892	0.005333	0.417795	0.06947	0.069912	0.102	cluster1
PI4K2A	21.5052	15.1325	17.7763	16.9926	18.0647	19.0651	19.8589	0.102	NA
CHRM4	0.892651	1.6849	0.512871	0.529217	0.620435	0.645473	0.986149	0.102	NA
NDUFV1	7.33281	20.2253	17.6984	5.481	15.9233	38.802	21.593	0.102	NA
HOXC6	0	0	0	0	0	0	0	0.102	NA
CCNK	3.34048	4.85388	4.31506	5.56612	3.91502	4.75989	3.85231	0.102	NA
MTSS1L	20.5713	27.3329	23.6074	33.8822	24.6883	29.5408	28.0691	0.102	NA
TAOK1	0	0.008764	0.006991	0	0.005956	0.01363	0.012621	0.102	NA
KRT37	0	0	0.072708	0	0.073531	0.016082	0.013199	0.102	NA
CENPB	13.7662	21.5769	13.6486	20.4492	14.0918	15.8816	15.7979	0.102	NA
PIN4	13.1568	10.2269	19.3784	19.3281	14.1982	17.3093	14.5894	0.102	NA
DHX9	3.88651	3.89388	2.27958	0	4.14547	3.06968	0	0.103	NA
TATDN3	2.71028	3.07673	3.73407	5.39156	2.81369	4.21561	3.7654	0.103	NA
LMTK2	21.671	14.9752	17.4696	13.8466	21.4039	20.4991	24.7843	0.103	NA
CLDN15	0.433237	0.169115	0.517232	0.965297	0.594228	0.528184	0.74065	0.103	NA
CRB2	2.63036	2.96139	5.47691	4.80789	1.16295	5.4952	4.87462	0.103	NA
PAOX	3.2158	6.86626	4.76622	3.08344	5.06395	2.90451	3.27123	0.103	NA
ATP5B	581.527	428.396	534.584	567.133	433.771	301.844	595.25	0.103	NA
FOXB1	0	0	0	0	0	0.020255	0	0.103	NA
FBXO22	0	0.174888	0	0	0	0.145498	0	0.103	NA
GP2	0	0	0	0	0	0	0	0.103	NA
DAZAP1	1.36063	1.08525	0.769204	0.701743	0.43243	0.593811	1.94394	0.103	NA
CBLB	0	0	0	0	0	0	0	0.104	NA
C1QTNF7	0	0.219608	0.114305	0	0	0.19397	0	0.104	NA
ADCY2	0.56741	0.009025	1.01366	0.248058	0.568488	0.901138	0.872784	0.104	NA
TULP1	0	0.021142	0	0	0	0	0	0.104	NA
MGAM	0.258352	0.210129	0.354154	0.386658	0.445306	0.306853	0.339534	0.104	NA
COL17A1	0.250285	0.81478	0.451469	0.401841	0.369877	0.430187	0.330782	0.104	cluster2
MCRS1	19.2771	14.4982	18.2748	13.8607	18.4476	18.8031	18.2025	0.104	NA
THBS1	0.567884	0.59087	0.600701	0.681357	1.49344	0.757892	0.377074	0.104	NA
VASN	0	0	0	0	0	0	1.15677	0.104	cluster5
SLC39A3	0	0	0	0	0	0	0	0.104	NA
ATP9A	41.1189	39.442	39.8931	46.5505	57.311	46.7588	48.6627	0.104	NA
SYAP1	6.75509	4.96609	5.79309	6.78015	5.60678	7.18164	6.2872	0.104	NA
AVPR2	0	0	0	0	0	0	0	0.104	NA
ATP1A2	53.6907	65.7595	50.4696	43.5869	39.1572	62.757	46.2052	0.105	NA
PITX1	0	0	0	0	0	0	0	0.105	NA
ZNF395	5.27815	7.36556	5.46859	4.42426	5.47711	6.60025	6.03108	0.105	NA
NFE2L1	0	0	0	0	0	0	0	0.105	NA
ST8SIA3	24.4164	48.9056	30.8878	35.9241	34.9782	27.2556	29.8578	0.105	NA
KIAA1468	0.254034	0	0.381289	0.656318	0.452545	0.587411	0	0.105	cluster4
KLK7	0.023046	0	0.016322	0.054216	0.162595	0.032438	0.073039	0.105	NA
RIMS4	0.533392	0	0.478016	0.470506	0.54178	0.630791	0.644438	0.105	NA
PEX26	0	0	0	0	0	0	0	0.105	NA
RBBP5	7.89971	6.62863	6.81654	7.17531	9.00166	6.54055	8.01851	0.106	NA
YOD1	0	3.79386	0	0	0	0	0	0.106	cluster2
PSMD6	0.192273	1.33101	0.158483	0.386782	0.784418	0.57439	0.619341	0.106	NA
PPT2	5.08019	7.56643	4.89075	2.70507	5.39249	5.90973	6.06446	0.106	NA
XKR6	0.083413	0.130387	0.046033	0.07548	0.114879	0.072439	0.08417	0.106	NA
ACTC1	0	0.189454	0	0.255129	0.059545	0.232583	0.282079	0.106	NA
ABAT	0	0.1573	0.009087	0	0.070044	0.019603	0	0.106	NA
XPO6	16.7748	16.3843	20.3555	25.0088	23.1388	19.3244	19.647	0.106	NA
RAB12	70.6044	58.3243	67.1393	44.9613	82.4135	67.0315	58.4853	0.106	NA
ISOC2	0.002917	0.003663	0.003466	0	0.018408	0	0.013047	0.106	NA
YWHAH	26.5655	17.0105	0	4.14799	1.40857	0.011085	27.5554	0.106	NA
REEP1	39.9916	13.1299	41.2294	32.7152	47.9256	39.1976	39.3644	0.107	NA
GCM1	0	0	0	0	0	0	0	0.107	NA
MED30	2.51681	1.6358	1.92792	1.96934	2.43411	2.12385	1.72914	0.107	NA
CCND2	26.8982	21.2242	26.806	20.3111	24.7763	27.0805	26.6129	0.107	NA
ACAD10	0.755871	1.70819	0.763252	1.02791	0.760641	0.974091	0.802244	0.107	NA
F10	0.021671	0	0	0	0	0	0	0.107	NA
IGF1R	0.120003	0.177495	0.202655	0.220786	0.061417	0.382043	0.540752	0.107	cluster5
GPRC5B	0	0.018276	0	0	62.949	0.021897	0	0.107	cluster3
GOT2	0.161911	0.132742	0.150354	0.157349	0.180075	0.201612	0.159622	0.107	NA
PQLC1	4.11803	1.59806	2.6119	2.64979	2.48442	4.36161	3.9464	0.107	NA
FRMD7	0	0.188572	0.030982	0.022739	0	0	0.013243	0.107	NA
KIRREL	0.412358	0.496463	0.357546	0.318691	0.441213	0.397103	0.417158	0.108	NA
TSC22D2	0	0.024408	0	0.030403	0	0	0	0.108	NA
TRIP13	0.113941	0.497906	0.408956	0.393781	0.803595	0.357352	0.157928	0.108	cluster3
GJA1	16.2724	35.2939	68.4989	13.7021	61.4252	69.3662	35.6282	0.108	NA
THBS2	0.482698	0.326809	0.628882	0.72849	0.713074	0.343633	0.558605	0.108	NA
AGPAT2	1.12653	1.21869	1.57729	1.04685	1.31834	1.16625	1.3681	0.108	NA
GRID1	3.73181	7.0264	1.63227	2.70422	4.59411	1.86614	4.13957	0.108	NA
TSC22D1	7.32163	5.34284	7.46209	8.59672	8.60769	7.12286	5.42438	0.108	NA
SRP54	20.3164	0.044339	0.043694	0.279811	5.67194	21.9992	16.9902	0.108	NA
GLYR1	0	0.167376	0.124194	0	2.57416	0	0.153739	0.108	cluster3
ABCC12	0.014229	0.455908	0.021222	0.023398	0	0	0.011993	0.108	NA
PAPD5	4.64924	3.67144	5.42432	5.50401	4.97607	5.22661	4.99725	0.108	NA
ZCCHC11	3.62498	2.06048	1.52477	1.6824	1.12717	0.779654	1.49225	0.109	NA
LCORL	1.71972	0.885795	2.32961	2.03875	2.57637	2.0067	1.73598	0.109	NA
TRPC7	0.137261	1.2931	0.041874	0.072991	0.174893	0.150964	0.222059	0.109	cluster2
DLGAP2	0	0	0	0	0	0	0	0.109	NA
NPDC1	24.0251	31.6895	32.154	33.1918	40.1095	31.7371	36.9621	0.109	NA
SESN3	0	0	0	11.9114	0	15.7395	23.5438	0.109	cluster4
KRT9	0	0	0	0	0	0	0	0.109	NA
TBX4	0	0	0	0	0	0	0	0.109	NA
SLC5A5	0	0	0	0	0	0	0.072416	0.109	NA
FLT3LG	0	0	0	0	0	0	0	0.109	NA
STMN3	0	0	0	0	0	0	0	0.109	NA
TULP4	4.63704	1.82417	1.71137	1.19875	1.74976	1.8169	1.86336	0.11	NA
MAFK	6.19063	4.15521	8.17131	4.16462	9.2856	8.30029	6.63276	0.11	NA
POU6F2	0.489925	0.162256	0.757146	0	0.122659	0.248483	0.324683	0.11	cluster6
ORAI2	0	0	0	0	1.52432	0	0	0.11	cluster3
PLAT	0	0	1.57931	1.53223	3.09667	4.12464	2.4802	0.11	NA
CNTFR	5.25687	0.459598	0.25877	5.42944	5.25752	7.11398	4.19417	0.11	NA
UMOD	0	0	0	0	0	0	0	0.11	NA
KLK8	0.099205	0.892566	0.099635	0.012931	0.095118	0.142327	0.763275	0.11	cluster5
NFS1	7.15722	15.1199	3.6282	5.55297	12.6556	6.40679	8.9012	0.11	NA
LRRN2	2.55359	0.632617	0.00351	3.80639	4.13208	0	2.62011	0.111	NA
USP34	13.7636	12.0466	14.0414	13.7976	15.1255	14.6167	14.7915	0.111	NA
CAPN10	7.06627	7.58136	6.90505	6.84367	7.12257	6.54522	6.06974	0.111	NA
PAQR9	4.43623	8.73796	2.7299	8.52006	2.19149	2.88326	4.05002	0.111	NA
HCN1	13.2482	3.25121	9.53763	4.91485	8.30991	12.3191	14.0926	0.111	NA
POU4F3	0	0	0	0	0	0	0	0.111	NA
SAP30L	7.78279	4.98687	5.68454	5.46118	4.4826	6.79974	9.25648	0.111	NA
AQP1	0.515033	6.48594	0.693305	1.51156	0.545678	0.452486	0.546414	0.111	cluster2
GPR107	0.130123	0.284291	0.149695	0.208267	1.28739	3.03291	0.599116	0.111	cluster4
WDR11	1.02194	3.17814	2.51375	2.87901	2.26944	2.3678	2.72588	0.111	NA
HMGA2	0	0	0	0	0	0	0	0.111	NA
HNRNPH2	0.281286	3.61882	0.244162	3.58123	0.630297	0.258444	3.34836	0.111	NA
AMOT	4.61779	8.07195	5.37412	7.11946	6.18945	6.93301	5.53699	0.111	NA
SEPT6	0.017503	0	0.049534	0.001794	5e-06	1.3e-05	0.017986	0.111	NA
EPHB2	0.007244	0.04056	0.034284	0.002009	0.010337	0.038668	0.077474	0.112	NA
CDC73	5.18871	4.60191	5.10328	5.18002	1.52308	4.73295	4.62381	0.112	NA
FBXO11	0	0	0	0	0	0	0	0.112	NA
SNRNP200	15.3269	9.41396	8.71495	4.36138	12.3926	11.4066	10.6302	0.112	NA
MTMR12	0	0	0	0	0	0	0	0.112	NA
SSBP2	0	0	0	0	0	0	0	0.112	NA
TRIM27	0.596045	0.576483	0.503155	0.463236	0.662578	3.24153	0.587375	0.112	NA
EIF5	0	0	0	0	0	0	0	0.112	NA
HOXB3	0	0	0	0	0	0	0	0.112	NA
STK11	6.9669	0.518153	4.46847	5.08659	4.4663	5.90649	6.73365	0.112	NA
BTG3	0	0	0	0	0	0.000702	0	0.112	NA
IL2RB	0	0	0.012172	0.014802	0	0	0	0.112	NA
RBBP7	10.1179	15.5097	10.6947	10.6791	10.3567	11.2127	8.49651	0.112	NA
RAP2B	3.48119	5.20277	4.86175	9.15427	6.96887	3.6695	3.32209	0.113	NA
CROT	0	0	0	0	0	0	0	0.113	NA
GDF2	0	0	0	0.017668	0	0.009993	0	0.113	NA
CADM1	1.58598	2.18424	0.052937	0.602324	0.090025	0.148437	1.76712	0.113	NA
TCTN2	1.34554	1.81719	1.22493	1.24952	1.56979	1.50709	0.740365	0.113	NA
NID2	0.406008	0.853813	0.447238	0.280532	0.309095	0.422403	0.37506	0.113	cluster2
CASC4	21.8873	9.40513	20.6929	11.0602	12.8648	19.3408	20.3379	0.113	NA
NOX5	0	0	0	0	0	0	0	0.113	NA
CBLN1	1.37357	0.399211	4.6334	0.457343	5.83448	2.02775	1.87661	0.113	NA
ATP2C2	0	0	0	0	0	0	0	0.113	NA
MYADM	0	0	0	0	0	0	0	0.113	NA
TPST2	0	0	3.31046	0	3.72083	0	0	0.113	cluster6
RPE65	0.445393	0.707593	0.409221	1.74077	0.492685	0.164819	0.037652	0.114	cluster7
PHLDA3	6.31849	1.18529	2.72402	4.17632	3.20354	5.00378	5.2758	0.114	NA
FRMD4B	1.70651	3.24613	1.79141	3.88188	1.25941	1.93607	1.81458	0.114	NA
PPP1R10	0	0	0	0	0	0	0	0.114	NA
PEX6	1.74035	1.58094	1.85093	2.35835	2.25693	2.36525	1.59193	0.114	NA
CATSPER1	0	0	0	0	0.016393	0	0	0.114	NA
PCF11	2.14287	1.89932	2.10882	2.05653	2.1244	1.79922	2.18255	0.114	NA
SLC4A8	5.36223	2.85316	4.67971	6.7754	3.43477	5.59163	6.57245	0.114	NA
DCT	0	0.541597	0.535634	0.043086	0	0.507887	0.010267	0.114	NA
SLC7A7	0.324702	0.71386	0.485524	0.682609	0.237988	0.060832	0.443907	0.114	cluster7
MFAP1	4.46575	3.98168	3.51442	8.8342	7.73395	5.48057	4.99991	0.114	NA
ADAD2	0	1.15579	0	0.126017	0.278648	0	0.107323	0.114	cluster2
CRX	0	0	0	0	0	0	0	0.114	NA
SCN7A	0.033945	0.042248	0.13361	0.174413	0.060934	0.089928	0.086214	0.115	NA
CLDN11	5.91807	0.014406	0	3.70255	0	0	0.02851	0.115	cluster1
ANKH	19.2589	8.12301	16.5218	16.3059	9.45559	13.7597	9.12693	0.115	NA
TUBB	0	0	0	0	0	0	0	0.115	NA
HSF2	12.2808	8.89802	11.5455	9.20958	12.1803	10.6459	11.7081	0.115	NA
TPP1	25.213	25.0874	22.0295	23.7429	20.0748	24.8089	29.0442	0.115	NA
PSMC3	103.27	125.77	116.49	15.1425	109.175	115.955	106.997	0.115	NA
ZBTB16	0.192213	0.232491	0.10522	0.14299	0.423083	0.05551	0.039071	0.115	NA
ING4	20.5126	19.0788	20.3375	16.4273	19.4765	10.2358	11.7368	0.115	NA
HEXIM1	0.422824	0.314352	0.655916	0.254741	0.54621	0.163564	0.502004	0.115	NA
ARMCX1	25.9737	25.2185	29.0533	30.2214	30.8228	25.4654	24.4393	0.115	NA
PRCC	0.029548	0.019689	0.050986	0.011269	0.019322	0.024764	10.3723	0.116	cluster5
SOX13	0.759769	1.05608	0.744279	1.05995	0.994909	0.990164	0.836134	0.116	NA
TMEM127	2.35706	1.65264	2.43091	1.98438	2.75825	1.9489	1.79617	0.116	NA
CD74	5.99873	10.9474	7.29149	15.3234	8.21827	5.37873	9.38202	0.116	NA
CSNK2B	3.15749	11.2367	7.52085	13.2437	0.599326	9.1457	7.29073	0.116	NA
GATAD1	0	3.32044	0	0	0	0	0	0.116	cluster2
SPTAN1	38.4625	0.636502	0.966123	42.023	1.48612	43.6581	50.2173	0.116	NA
MED19	2.84284	1.79045	0.432852	0.007884	3.43963	2.86784	1.63588	0.116	NA
PCCA	14.0263	13.2751	12.81	15.7084	12.4352	12.6903	12.6925	0.116	NA
IKZF3	0	0	0	0	0	0	0	0.116	NA
SMAD4	6.00077	6.30538	5.92371	5.47541	5.74775	7.16866	6.00035	0.116	NA
EXOC8	5.86503	5.71087	5.87392	4.45577	6.09888	4.46154	5.71035	0.117	NA
TEX264	0.015736	0.015215	0.008277	0.021831	0.023179	0	0.008157	0.117	NA
MSH3	2.29126	5.10795	2.60697	3.71793	2.57605	2.65545	2.16809	0.117	NA
UBQLN1	0	54.1189	0	0	70.8528	0	0	0.117	cluster3
DEDD2	9.46374	10.9253	11.4272	6.75034	7.30969	6.75457	9.09073	0.117	NA
RGS19	1.82677	3.61399	2.61896	2.19913	3.77718	2.7213	2.28413	0.117	NA
TOMM22	0	0	0	0	0	0	0	0.117	NA
OFD1	0	0	0	0	0	0	0	0.117	NA
EIF2S3	0.315687	0.27505	0.2825	0.195516	0.179868	0.21065	0.229963	0.117	NA
GPR101	0.064276	10.1439	0.030194	7.04212	2.46987	0.065332	0.080516	0.117	cluster3
SNX27	8.97158	12.3602	8.46304	8.50375	8.07649	9.35266	8.80815	0.118	NA
TCF7L1	0.211851	0.440569	0.342314	0.622386	0.246832	0.427277	0.288721	0.118	cluster7
EPHA4	0	0	0	0	0	0	0	0.118	NA
MON1A	8.07977	9.34365	10.9248	9.89511	10.6161	10.0526	9.35782	0.118	NA
ABCB8	0.814183	1.39121	1.16168	1.11103	1.62022	1.33793	1.38955	0.118	NA
LZTS1	2.58955	13.7135	5.1427	5.18309	5.82562	5.27792	4.46115	0.118	NA
TPTE2	0	0	0	0	0	0	0	0.118	NA
TGM1	0.031062	0.028425	0.020963	0.013421	0.030272	0	0	0.118	NA
TGFB3	0	0.661698	0	0	0.517504	0.774339	0.73627	0.118	NA
LDHD	0	0	0.00348	0	0.035502	0	0	0.118	NA
MYO18A	2.85724	7.21471	6.05131	6.93309	7.68897	5.36949	8.86013	0.118	NA
FOXO4	6.75062	5.71486	2.84769	15.1908	3.33964	5.47052	0	0.118	NA
E2F2	0	0.01302	0.004584	0.010198	0.006079	0	0.003175	0.119	NA
NPAS2	6.17902	18.7854	8.98614	5.633	10.2231	8.17559	7.48405	0.119	NA
MTMR14	3.40277	3.29698	3.023	2.96517	2.00751	2.81501	3.03395	0.119	NA
TRA2B	0	0	1.47369	0	0.371882	0.366385	0.275946	0.119	cluster6
YLPM1	4.71666	5.81592	5.26741	5.07974	6.36095	5.74127	5.89973	0.119	NA
SLC5A10	0	0	0	0	0	0	0	0.119	NA
MBTD1	6.96072	6.36731	5.97488	5.21263	0.778607	0.927564	0.933983	0.119	NA
IL4I1	0	0.004755	0	0	0	0.00474	0	0.119	NA
MAGEB4	0	0	0	0	0	0	0	0.119	NA
IL2RG	0.032356	0.052037	0.023661	0.033749	0.041122	0.043845	0.027344	0.119	NA
RGAG1	0.097637	1.26029	0.161037	0.201876	0.344962	0.137863	0.121956	0.119	cluster2
CLCNKB	0	0	0.026706	0	0	0	0.02817	0.12	NA
KCNH8	1.07678	0	1.19351	0	0.498382	1.00636	1.05739	0.12	NA
ST6GAL1	0	0	0	0	2.8e-05	0	0	0.12	NA
NUP54	0.032257	0	0	0	0	0	0.01587	0.12	NA
CNOT4	0.968362	0.959997	1.07055	1.32573	1.67174	1.13289	1.10912	0.12	NA
SERPINH1	0.05927	0.065137	0.069623	0.004166	0.058312	0.093056	0.064324	0.12	NA
RANBP10	0.264691	1.08673	0.003793	0	0	0.033609	0	0.12	cluster2
KRT16	0.082444	0.056966	0.212034	0.015137	0.11333	0.194184	0.103649	0.12	NA
HOXB1	0	0	0	0	0	0	0	0.12	NA
NGFR	0.118554	0.006538	0.088251	0.081375	0.022257	0.029264	0.077564	0.12	NA
MAST1	3.09372	0.98197	4.39036	5.13897	6.38737	4.53099	4.78909	0.12	NA
SEC23B	0.191894	0.116658	0.110732	1.41426	0.089731	0.164481	0.178217	0.12	cluster7
CYLC1	0	0	0	0	0	0	0	0.12	NA
RCC1	0.066821	0.425513	0.092105	0.238601	0.191914	0.051037	0.043133	0.121	NA
TAF12	0.914585	0.380783	1.41324	0.237103	0.17029	3.16673	3.3123	0.121	NA
NR1D2	0	0	21.2683	15.6437	22.5093	17.5175	27.0167	0.121	NA
MAK16	9.54837	7.52756	9.23004	9.01415	8.3441	9.03128	7.75065	0.121	NA
AEBP2	6.93108	5.89361	5.44386	5.81959	5.5586	6.70274	4.44511	0.121	NA
CHD8	0	0	0	0	0	0	0	0.121	NA
PAPOLA	1.37395	1.85049	1.04661	1.17849	0.974739	1.13196	1.30561	0.121	NA
LPCAT4	2.66712	14.7754	3.72927	2.02983	3.93687	4.35535	16.2717	0.121	NA
PDZD4	0.290353	0.372791	0.143729	0.026641	0.121634	0.636348	0.149676	0.121	cluster4
EIF2B3	0.004071	0	0	1.95032	0	0	0.021839	0.122	cluster7
JAKMIP2	0	0	0	0	0	0	0.051908	0.122	NA
SFTPC	0	0.100593	0.054832	0	0	0	0	0.122	NA
MGAT2	2.14667	2.30918	2.38882	2.50893	2.29527	1.86961	1.81448	0.122	NA
DLK1	0	0.171937	0	0	0	0	0	0.122	NA
ETFB	0.777779	0.782604	0.811017	0.909288	0.907915	1.4452	0.671237	0.122	NA
MATN4	0.191625	0.029294	0.01852	0	0	0.082351	0.174187	0.122	NA
PISD	16.6362	0	11.4644	6.04483	13.9878	14.4399	9.8371	0.122	NA
RP2	0.844167	1.49468	0.831665	1.1346	0.932768	0.874005	0.761428	0.122	NA
ATP1A4	0	0	0.210809	0.030501	0	0.217451	0.303852	0.123	NA
ITPKB	6.23357	10.805	5.2199	6.87482	5.16224	6.4967	6.71808	0.123	NA
FOXN2	0.557214	4.47026	0.735593	0.078014	0.145284	3.6244	0.561628	0.123	NA
PDGFRB	0.166912	3.14196	2.25244	2.7394	1.72569	2.71199	2.59111	0.123	NA
TAB2	0	0.00022	0	0	0	0	0	0.123	NA
HABP2	0	0	0	0	0	0	0	0.123	NA
CFL1	21.672	34.1541	1.90564	89.1496	46.6732	45.059	34.2378	0.123	NA
TBCEL	0.005608	0.026676	0	0.016082	0.002467	0.006887	0.024082	0.123	NA
ZNF24	0.271954	2.60233	3.3584	5.3945	0.269469	4.17969	1.22877	0.123	NA
ATP4A	5.50571	0.233926	4.0915	1.81822	3.63761	5.7774	6.22615	0.123	NA
SLC32A1	0.18719	0.295266	0.188305	0.12531	0.197759	0.330898	0.253859	0.123	NA
BMP7	5.50681	6.43328	5.5909	7.33567	5.10064	6.90888	6.76905	0.123	NA
ADAR	30.8628	32.6196	31.2212	25.795	33.394	32.4532	37.9137	0.124	NA
CALM2	7.80428	8.2724	5.82411	5.66606	6.26174	7.64866	4.4028	0.124	NA
AGPS	9.48118	7.4203	10.2114	12.5952	9.16718	9.44725	6.66307	0.124	NA
CCR1	1.2257	4.45095	1.91435	2.79752	2.10374	1.62452	1.19756	0.124	NA
PDHB	3.93902	5.31837	4.13712	3.38359	4.05201	7.59139	6.75808	0.124	NA
ATP13A3	15.6475	11.935	8.90377	8.41349	12.7627	10.3655	13.6863	0.124	NA
NPNT	0.533921	0.013944	0.24916	0.326909	0.372444	0.1008	0	0.124	cluster1
EBF1	0	0	0	0	0	0	0	0.124	NA
DLG5	5.51801	3.21395	5.1944	4.88798	5.81398	5.3421	4.83498	0.124	NA
TMEM100	0.011946	0.154076	0	0	0.044581	0.038524	0.007797	0.124	NA
AIRE	0.934785	0.595937	0.925321	0.464697	0.710574	1.24701	1.30428	0.124	NA
ARSE	0.474195	0.15882	0.084529	0.022566	0.035726	0.14696	1.17782	0.124	cluster5
SLC5A6	0	0	0	0	0	0	0	0.125	NA
RBM15B	0.766416	0.279847	0.223801	2.4418	0.93124	3.23655	0.61591	0.125	NA
PDGFRA	5.82446	11.2852	8.84242	9.37903	10.2049	6.4081	5.13205	0.125	NA
INTS10	0.090195	0.938874	0.635725	0.376343	0.818536	1.16232	0.302727	0.125	NA
F2	0	0.072676	0	0	0	0	0.016486	0.125	NA
EFEMP2	4.45457	4.99165	4.71461	2.15364	3.87463	5.67252	5.06065	0.125	NA
ARCN1	0.076038	0	0.452987	0.513323	0.450842	0.701146	0.445771	0.125	cluster4
CD320	11.1531	15.5587	11.5081	5.04663	10.4581	11.8199	10.2047	0.125	NA
HPS4	4.81964	7.64166	6.05864	4.8565	6.75225	7.82168	3.52421	0.125	NA
AMPD1	0	0	0	0	0	0	0	0.126	NA
BTD	0	0	0	0	0	0	0	0.126	NA
BSN	4.1181	2.69119	5.91494	7.16889	7.94227	7.05542	6.0288	0.126	NA
RNF182	0.988275	0.000849	0.084428	0.256082	0.006473	0.093848	1.11739	0.126	cluster1
FZD1	2.62488	3.52571	2.95084	3.3229	3.31112	3.52702	3.09124	0.126	NA
SURF4	0	0.226089	0	0	0.206503	0.222652	0.193524	0.126	NA
MAPK8	0	0	0	0	0	0	0	0.126	NA
NR1H4	0	0	0	0	0	0	0	0.126	NA
SUPT16H	48.1379	39.7014	41.6943	31.3211	37.0896	45.3789	47.4902	0.126	NA
E2F4	8.6531	8.93201	7.76957	7.34399	7.93261	8.7489	8.57349	0.126	NA
CHAF1A	1.34188	0.827403	1.20172	0.925231	1.19313	1.45078	1.82065	0.126	NA
SOD1	141.458	242.503	277.327	117.372	179.386	105.428	64.076	0.126	NA
LAX1	0	0.020662	0	0	0.01447	0	0	0.127	NA
NVL	4.11288	3.33434	3.39649	4.64654	3.13425	3.18665	3.72038	0.127	NA
CLIP2	0	0	0	0	10.6307	0	0	0.127	cluster3
SLC45A4	0	0	0	0	0	0	0	0.127	NA
TMOD1	19.8909	26.7118	17.9287	9.66974	25.2153	21.3699	21.0012	0.127	NA
MRPL43	0.237331	0.247292	0.170221	0.233203	0.288983	0.120043	0.162422	0.127	NA
PTPN6	0.633521	0.010436	0.021426	0.022214	0.034954	0.044004	0.047447	0.127	cluster1
PPP4C	0	0	0	0	0	0	0	0.127	NA
LCAT	0.749104	1.54203	1.64003	3.96922	1.10634	2.08625	1.9057	0.127	NA
ITGB3	0.127317	0.155834	0.191625	0.10496	0.257243	0.156897	0.130999	0.127	NA
NDUFS7	71.5666	87.5809	69.7904	55.9094	46.9877	51.4806	37.3449	0.127	NA
ADAD1	0	0	0	0	0	0	0	0.128	NA
GDA	0	2.28721	42.8646	0.060652	49.4224	3.85122	23.3093	0.128	NA
TNNI2	0	0	0	0	0	0	0	0.128	NA
AQP6	0.079224	0.090927	0.182509	0.095253	0.218402	0.100644	0.208679	0.128	NA
TPSG1	0	0	0	0	0	0	0	0.128	NA
RAP1GAP2	0	0	0	0	0	0	1.84515	0.128	cluster5
SLC25A19	0.102715	0.00451	0.016339	0.081235	0.007956	0.023883	0.080019	0.128	NA
DSN1	0	0	0	0	0	0	0	0.128	NA
CDKL5	1.83769	2.56791	1.71029	1.46084	1.65562	2.1708	2.58728	0.128	NA
RRAGB	0.138281	0.022701	0.12165	0.135722	0.079336	0.174325	0.046218	0.128	NA
HPRT1	0	0	0	0	0	0	0.000171	0.128	NA
PARK7	0.286085	0.083368	0.087206	0.104586	0.153553	0.154398	0.095261	0.129	NA
SLC3A1	0	0.011459	0	0	0.002198	0	0	0.129	NA
REEP2	16.2276	4.98935	3.05348	6.13404	7.60883	3.73707	3.79372	0.129	NA
ACTA2	0.284567	0	0	0.05829	0	0.053567	0.105472	0.129	NA
DNM1L	0	0	0	0	0	0	0	0.129	NA
PRIMA1	0.255244	2.72468	0.585831	1.17565	0.158909	0.347888	0.395219	0.129	cluster2
SLC25A11	6.36789	13.003	8.39054	0	6.20148	8.84159	9.34128	0.129	NA
ATP13A1	4.46945	5.35768	4.15575	4.86961	5.00584	4.7552	5.43524	0.129	NA
PPP5C	0	0	0	0.015455	0	0	0	0.129	NA
XBP1	1.86523	0.332164	0.539744	0.289792	30.6544	41.0664	0.975543	0.129	cluster4
TMEM57	3.10062	2.00053	3.91974	3.50644	3.42135	3.87412	1.07841	0.13	NA
CD247	0.981898	0	0	0.04432	0	0	0.035309	0.13	cluster1
ARL8A	21.4425	26.1613	17.0856	31.1949	24.5731	16.6542	24.5399	0.13	NA
DGKG	0.208308	0.086747	0.21178	0.889514	0.791108	1.19737	0.613242	0.13	NA
PAIP1	0.019804	0.018036	0.450337	0.030686	0.010377	0.013784	0.04502	0.13	NA
TBX20	0	0	0	0	0	0	0	0.13	NA
SLIT1	3.16484	6.69881	8.95093	20.719	13.9252	7.45415	8.37597	0.13	NA
TPH2	0.005743	0.007344	0.118408	1.594	0	0.068725	0.131552	0.13	cluster7
HSD11B2	0.093708	0.148997	0.039138	0	0	0.016415	0.029651	0.13	NA
METRNL	9.3132	2.98505	7.45816	3.44617	5.36286	7.52143	6.85094	0.13	NA
SSBP4	0.676572	2.5016	0.563875	0.529063	0.637388	0.78696	0.250844	0.13	NA
KLK12	0	0	0	0	0	0	0	0.13	NA
PRKCG	0.751013	2.78689	7.34921	8.295	5.69777	6.81767	2.4187	0.13	NA
MFSD2A	0.010481	0	0.003102	0.011662	0.025688	0	0.009274	0.131	NA
CPT2	0.061095	0.050818	0.062941	0.103078	0.021903	0.077586	0.043037	0.131	NA
KCNS3	0.764317	0.126387	1.01262	3.36357	0.496365	0.823116	0.935022	0.131	cluster7
SPTBN1	5.2807	11.8067	5.86814	2.24646	4.70475	2.3739	3.95064	0.131	NA
HS3ST5	2.11859	4.73339	3.05689	0.796788	1.09941	2.47292	2.68549	0.131	NA
WASL	9.47947	7.61415	7.02131	13.4415	7.94405	7.87187	9.15016	0.131	NA
ZRANB1	20.3337	12.7964	16.3579	12.9537	16.6832	16.6108	17.8149	0.131	NA
PHRF1	0	0	0.138135	0	0	0	0	0.131	NA
GABRA5	10.2898	64.8013	34.4298	8.7022	5.98998	13.1546	19.3326	0.131	cluster6
ABCA10	0.519417	0.195488	0.389398	0.106038	0.441662	0.469794	0.397764	0.131	cluster1
GRIPAP1	29.8402	37.3813	36.6402	29.9693	36.6027	35.774	34.535	0.131	NA
UBQLN2	8.2886	11.6057	9.05035	18.5414	21.2805	8.85015	10.0948	0.131	NA
COL16A1	1.21339	3.88631	2.65537	1.46327	1.53294	2.4799	1.96269	0.132	NA
TGFBI	0.438077	0.458455	0.949035	1.30042	1.00378	0.960632	0.629684	0.132	NA
CDC5L	22.63	16.7652	20.489	58.8958	20.9037	20.5768	20.6312	0.132	NA
COPS7A	0.168286	0.886172	0.072845	0.01205	0.04759	0.913566	0.445768	0.132	cluster4
SPATS2	0	0	0	0	0	0	0	0.132	NA
PDS5B	20.119	11.4793	16.8375	17.5132	18.0563	17.4715	18.6481	0.132	NA
FBXL20	2.63823	2.52665	2.66211	2.59517	2.97238	2.76576	2.83194	0.132	NA
SIPA1L3	0.580036	1.0254	0.788702	2.1526	0.957147	0.962132	0.95113	0.132	NA
TNNT1	2.0266	0.748996	2.32229	1.36008	1.1807	6.39309	1.87095	0.132	NA
KCNG1	2.0174	2.95738	5.67017	1.344	3.42186	3.19492	1.94787	0.132	NA
CBLN4	7.78544	1.69493	6.47271	3.87501	6.32439	6.83943	8.14577	0.132	NA
FGD1	1.39191	1.18643	1.23465	1.26195	2.64268	1.89471	1.68948	0.132	NA
RBMX	0	0	7.52662	0.234042	1.92902	0	0.135854	0.132	cluster6
RBM15	0.112647	0.116115	0.127075	1.12757	0.184095	0.130097	0.105649	0.133	cluster7
HMGCS1	0	0	0	0	0	0	0	0.133	NA
SEMA6A	0.924057	0.425252	0.067532	0.992967	0.531119	0.426527	1.25043	0.133	NA
LTA	0	0.050126	0	0	0	0	0.012498	0.133	NA
NXPH1	4.59657	3.4567	5.04239	3.67907	5.4245	3.8414	4.07476	0.133	NA
RSBN1L	0.033496	0.043149	0.095815	0	0.044104	0.033983	0.04903	0.133	NA
ALDOB	0.057374	0.037697	0.057412	0.518107	0.088368	0.08328	0.105183	0.133	cluster7
ALAD	0.064474	0.326402	0.06037	0.026994	0.061714	0.060929	0.098954	0.133	NA
CHST3	1.02488	1.35789	1.35161	2.93011	0.970373	1.2016	1.24562	0.133	NA
C2CD2L	7.00755	18.2086	9.93399	11.0066	15.2725	9.4248	7.21457	0.133	NA
HN1	0	0	0	0	0	0	0	0.133	NA
PCYT2	0.063283	0.081838	0.098209	0.16901	0.162904	0.078113	0.088449	0.133	NA
ATP5A1	0	0	0	0	0	0	0	0.133	NA
PDIK1L	0	0	0	0	0	0	0	0.134	NA
SIPA1L2	12.8679	5.17725	12.965	5.64636	8.88181	13.8523	14.6199	0.134	NA
DAB2	0	0.268134	0	0	0.397651	0.094216	0.375255	0.134	NA
ROS1	0.661278	0	0.2836	0.013267	0.1678	0.50999	0.54098	0.134	NA
ADCY1	32.5269	19.7849	40.3743	20.703	50.8637	40.4745	41.2818	0.134	NA
CDK12	0.643486	0.514717	0.437128	0.023139	0.122392	0.376595	0.039452	0.134	cluster1
ATXN7L3	17.744	13.4573	19.7604	14.8846	25.7434	19.8175	22.772	0.134	NA
KLK6	5.70654	5.70963	7.03576	14.7829	1.75024	3.94504	7.52821	0.134	NA
ZNRF3	4.38219	4.63448	4.07927	6.07779	4.66007	4.99326	4.74425	0.134	NA
TMPRSS6	0.01327	0	0.027606	0.015324	0.091797	0.013076	0.008585	0.134	NA
NOX1	0	0.204452	0	0.293812	0.335365	0.211257	0	0.134	NA
PAPOLG	4.34244	3.52429	4.18743	4.12601	4.00113	4.56377	4.21627	0.135	NA
CCDC149	0	0	0	0	0	0	0	0.135	NA
ADAMTS2	0.279693	0.227431	0.29781	0.044036	0.230096	0.298157	0.268781	0.135	NA
GPRC6A	0	0	0	0	0	0	0	0.135	NA
SLC7A8	1.46652	0	0	0	1.58699	0	0	0.135	cluster3
LONP1	5.38436	2.68936	8.06011	4.41057	13.3765	7.90926	0.664344	0.135	NA
ACTL9	0	0	0	0	0	0	0	0.135	NA
TSHZ3	5.65057	0.822302	2.49858	1.03365	3.73205	3.96759	3.44006	0.135	NA
SLC17A7	78.5218	0.385016	115.453	232.927	141.728	111.605	109.24	0.135	NA
TSHZ2	1.29554	1.51156	1.34183	0.160824	1.66288	1.33039	1.02284	0.135	NA
SCML2	0.229254	0.166834	0.399657	0.216509	0.744017	0.567999	0.698629	0.135	NA
GLIS1	0	0	0	0	0	0	0	0.136	NA
ARSI	0.187283	0.014585	0.189372	0.216128	0.215651	0.182545	0.414686	0.136	NA
IRF4	0	0	0	0	0	0	0	0.136	NA
RILPL2	2.84206	2.02376	1.99152	2.20827	2.12595	1.03918	1.35023	0.136	NA
ATP11A	1.34695	1.88284	0.925113	1.48271	1.66339	1.7075	0.72486	0.136	NA
TFDP1	0	0	0	0	0.011609	0	0.005396	0.136	NA
STRN3	0.284724	0.271178	0.362118	0.32184	0	0	0	0.136	NA
TM9SF4	4.74311	3.16339	3.9829	3.63231	2.87496	4.41886	5.80296	0.136	NA
ZNF512B	3.74268	4.92336	4.87439	4.71254	6.72443	4.98164	5.24254	0.136	NA
HUWE1	8.71308	9.72574	8.54281	10.9768	9.3321	10.2504	12.0339	0.136	NA
NIT1	3.5059	5.14669	3.75786	5.57727	5.06969	4.14885	3.56696	0.137	NA
PSMB1	3.29849	0.310946	22.8854	6.27737	0.716882	28.9306	33.365	0.137	NA
FOXH1	0.077852	0.214931	0.048797	0.074563	0.033919	0.092149	0.069332	0.137	NA
IL10RA	0	0	2.0239	0	2.3732	1.48813	0	0.137	cluster6
MEOX1	0.551825	0.092059	0.795805	0.085266	0.566445	0.784074	0.604471	0.137	NA
SGSH	0.254276	0.191945	0.149701	0.211848	0.338427	0.460942	0.121784	0.137	NA
S1PR2	0.100612	0.051022	0.173126	0.024281	0.162721	0.147668	0.08327	0.137	NA
TGM6	0	0	0	0	0	0	0	0.137	NA
FOXS1	0	0	0	0	0	0	0	0.137	NA
UMODL1	0	0	0	0	0	0	0	0.137	NA
TMEM51	0.247293	0.116414	0.297199	0.146344	0.0638	0.208265	0.048467	0.138	NA
GJA8	0	0	0.001517	0	0	0	0	0.138	NA
LRRTM1	0.62436	5.1467	2.88767	7.39237	5.81384	1.76759	0.686577	0.138	NA
ACVR1	0.015419	0	0	0	0	0	0	0.138	NA
KIAA1191	0.167296	0.125167	0	4.21605	1.59727	1.51675	0	0.138	cluster4
NOTCH4	0.608968	0.818696	0.636998	0.721107	0.42222	0.574811	0.435853	0.138	NA
HOXA2	0	0	0	0	0	0	0	0.138	NA
ZNF704	3.89198	4.43341	4.79709	2.865	5.56722	3.30317	3.63618	0.138	NA
GABBR2	52.7324	5.16534	59.4551	43.4432	69.4459	57.5899	61.475	0.138	NA
TLX1	0	0	0	0	0	0	0	0.138	NA
EDC3	0.02566	0.016287	0.007955	0.008055	0.01656	0.026794	0.025603	0.138	NA
ACP5	0	0	0	0.001176	0	0	0.041758	0.138	NA
AHCYL1	0.185286	6.40956	3.16341	4.20578	3.93829	6.31474	8.17288	0.139	NA
UBE2Q1	39.4094	32.7319	37.7104	34.6369	37.3525	35.3259	36.5325	0.139	NA
EHD3	0	6.93744	0	0.02753	0	0	9.08584	0.139	cluster5
SLC39A10	3.25401	0.100816	2.76924	2.86461	1.88701	1.63285	4.46376	0.139	NA
SYT7	3.25228	0.668615	2.73605	3.52059	2.70806	5.0441	5.22447	0.139	NA
TMPRSS4	0	0	0	0	0	0	0	0.139	NA
ITPR2	4.30373	3.68306	3.87071	4.23347	3.2533	4.46918	4.73809	0.139	NA
DCAF5	0	0	0	0	0	0	0	0.139	NA
CORO1A	0	0	0	0	0	0	51.3351	0.139	cluster5
TK2	0	0	0	0	0	0	0	0.139	NA
MLLT6	6.03299	3.75579	4.99086	3.52715	5.04953	6.88746	10.815	0.139	NA
AQP4	0.00751	0.024837	0.009377	0.002183	9.7e-05	0	0.016244	0.139	NA
SDHB	38.8607	8.90591	28.3197	25.3576	22.5209	33.0197	6.81534	0.14	NA
ATP1B1	102.621	35.7681	209.685	12.5681	12.2072	75.4245	195.92	0.14	NA
RXRB	9.65102	0	11.8033	10.045	10.552	11.0035	16.3333	0.14	NA
AEBP1	3.05422	1.3039	1.84504	0.988741	6.39129	2.43005	2.67454	0.14	NA
IL7	0.035496	0.105729	0.031979	0.331808	0.134116	0	0.030823	0.14	NA
RIC8B	5.46709	21.667	5.83479	3.03323	5.66618	5.26666	5.8411	0.14	cluster2
RAD51	0.134278	0.208282	0.091124	0.204465	0.030471	0.373195	0.177166	0.14	NA
SLC5A2	0.00513	0.006757	0.009414	0.03848	0.015326	0.018643	0.003015	0.14	NA
GAMT	0	0	0	0.036341	0	0	0	0.14	NA
CHERP	3.37355	0.648645	3.70555	4.24821	4.39009	4.46846	3.02686	0.14	NA
KLK15	0.696365	0.278128	0.086218	0.190082	0.847234	0.188425	0.074944	0.14	cluster1
ZNF460	0.705629	1.44162	0.005301	0.490816	0.008742	0.476382	0.025126	0.14	cluster1
UCKL1	0.991504	1.02719	1.16565	0.002187	1.87391	0.006684	1.15543	0.14	NA
CLIC2	1.08746	0.372822	1.00156	1.44221	0.587554	0.945873	1.29326	0.14	NA
GJB4	0	0	0	0	0	0	0	0.141	NA
SLC20A1	22.1082	0	19.0405	0	16.4246	18.1216	21.1907	0.141	NA
ELL2	19.0071	10.2304	16.328	13.2666	15.8359	15.5546	16.297	0.141	NA
TNFAIP3	0	0	0	0	0	0.21601	0	0.141	NA
PSMA2	0.004139	0.224514	0.116745	0.741868	0.2395	0.006491	0.003836	0.141	cluster7
MOSPD3	0	0	0	0	0	0	0	0.141	NA
TUBAL3	0	0	0	0	0	0	0	0.141	NA
FNBP4	0	0	2.47608	0	0	4.31642	0	0.141	cluster4
DAGLA	7.51128	5.9012	7.72853	10.226	9.55874	9.15788	10.7859	0.141	NA
PSMC5	0.445819	0.371427	0.398262	0.373383	0.259123	0.279386	0.806235	0.141	cluster5
PRR19	0	0.131727	0	0	0	0	0.003486	0.141	NA
NLRP4	0	0	0	0	0	0	0	0.141	NA
UTP14A	7.48672	6.68192	7.39576	6.87261	6.85071	6.2238	6.62247	0.141	NA
CD2	0	0.03278	0	0	0	0	0	0.142	NA
PHTF2	0.43447	0.180612	1.1582	0.510009	0.171372	0.139471	0.202749	0.142	cluster6
CLN8	3.07667	4.11119	3.68903	5.56892	3.04285	3.50092	4.14906	0.142	NA
TESK1	0	0	0	0.003245	0	0	0	0.142	NA
ATP10A	3.74188	5.14185	3.06018	2.4438	2.61036	2.93185	3.553	0.142	NA
SRP68	16.263	8.9775	14.5098	13.4171	13.4412	15.6834	17.9481	0.142	NA
AP2A1	0.107449	0.088116	0.277656	0.571906	0.425081	0.326823	0.366295	0.142	cluster7
TMEM190	0.053507	0	0	0.757079	0.150104	0.109474	0	0.142	cluster7
VAX2	0	0.230512	0	0	0.154499	0.163394	0.243542	0.143	NA
MAT2A	4.95198	4.47849	4.01854	3.39038	0.082926	0.060955	4.56274	0.143	NA
LIPT1	0.025152	0.015028	0.0208	0.020443	0.04464	0.021461	0.025389	0.143	NA
MARCH5	4.04448	3.64781	3.49835	3.49753	3.59653	3.62568	3.65102	0.143	NA
BCL9L	0.517086	1.1309	0.631672	0.815363	0.831558	0.927811	0.925789	0.143	NA
ITGB7	0.05169	0.050405	0	0	0	0	0	0.143	NA
MYO5A	60.2373	37.6826	57.3691	34.354	55.6443	62.7	67.612	0.143	NA
PLA2G15	2.8563	0.434966	2.76041	3.3467	0.564766	1.80546	0.01364	0.143	NA
CCT8	19.0706	4.64786	17.5587	21.7241	14.4122	6.4677	7.14911	0.143	NA
LAPTM5	0	1.1432	0.926683	0	0.754905	0.153624	0	0.144	NA
XPR1	0	0	0	0	3.46722	0	0	0.144	cluster3
MCCC1	10.3934	13.724	11.092	12.0338	9.06735	7.18396	9.57558	0.144	NA
HGFAC	0.010175	0	0.021248	0.011817	0	0	0	0.144	NA
MOCS1	0.007811	0.015443	0.008156	0	0.015723	0.017959	0.010107	0.144	NA
MYO1G	0.061955	0.864328	0.179783	0.036187	0.148373	0.02701	0.03084	0.144	cluster2
SPTB	4.49614	7.84907	3.59897	3.9399	5.90371	4.59153	5.84192	0.144	NA
CHRNB4	0	0.010221	0	0.00034	0.000241	0	0	0.144	NA
ASPA	1.59393	1.63001	2.00389	4.94297	0.525553	1.62023	1.56984	0.144	NA
GRIK5	3.95088	7.14636	6.13385	3.53029	7.60351	5.39745	4.48346	0.144	NA
CLDN16	0.134805	0.034402	0.174556	0.251088	0.127029	0.103699	0.050319	0.145	NA
KBTBD2	3.82014	5.29653	3.05473	5.04073	6.0764	2.25541	2.76211	0.145	NA
RBM33	4.69492	4.59944	4.97515	4.13541	4.91091	5.27442	5.27401	0.145	NA
SLC1A2	0	0	0	0	0	0	0	0.145	NA
ASRGL1	26.089	14.1934	25.8	28.7141	27.5524	15.0224	14.91	0.145	NA
RPGRIP1L	0	0.001192	0.002945	0.779637	0.748939	0.003677	0	0.145	cluster3
RNF166	3.38949	5.02457	2.73271	2.68991	3.40159	3.20331	3.33223	0.145	NA
CETN1	0	0	0	0	0	0	0	0.145	NA
PIGU	15.2902	2.32753	12.7026	13.8346	13.7195	13.4209	2.418	0.145	NA
CPOX	8.93539	9.19324	8.35321	9.04623	8.81901	9.75411	9.42388	0.146	NA
ABCC5	0	0	0	0	0	0	0	0.146	NA
BEND4	2.60773	0	0	1.694	0	0.004199	0.136223	0.146	cluster1
LPCAT1	7.14903	6.5392	8.04569	8.01741	10.5442	7.67668	8.20607	0.146	NA
PPP1R9A	0	0	0	0	0	0	0	0.146	NA
ATP6V1B2	257.075	0.214804	3.7369	0.188563	0.172287	0.173499	0.303784	0.146	cluster1
TINF2	0.152646	0.163768	0.174234	0.160684	0.27785	0.252487	0.140419	0.146	NA
SGPP1	15.5608	10.8682	17.2582	18.0365	17.5286	16.8305	13.554	0.146	NA
ZCCHC14	1.61792	4.02501	2.05235	2.92005	4.0092	4.10634	3.4315	0.146	NA
ALOXE3	0	0	0	0	0	0	0	0.146	NA
FLRT3	0.242291	0.19026	0.10354	0.256468	0.212788	2.99639	0.124291	0.146	cluster4
ERBB4	6.741	1.26764	6.70778	4.24098	6.32978	6.83871	6.44665	0.147	NA
EDNRA	0.146167	0	0.17984	0	0	0	0.128153	0.147	NA
STOX2	7.39305	5.76899	7.79985	6.71207	10.7158	7.11263	6.96654	0.147	NA
SNX8	7.15082	5.30912	6.61806	8.4908	7.51958	9.30535	10.8866	0.147	NA
RRM2B	0	0.005293	0	0	0.365018	0.520658	0	0.147	cluster4
KRT74	0	0.036511	0	0	0	0	0	0.147	NA
DHRS4L2	0	0	0.026265	0.047768	0	0.018219	0	0.147	NA
IRF9	0.680658	0.024925	0.015216	0.004045	0.005985	0.00289	0.004951	0.147	cluster1
MLH3	0.244025	0.484331	0.267459	0.289158	0.424604	0.29319	0.26772	0.147	NA
GTF2A1	4.70951	3.99776	0	4.77539	0	0	0.01405	0.147	NA
KCNG4	0.023365	0	0.044341	0.027206	0.080748	0.065137	0.067357	0.147	NA
CEPT1	0	0	8.56122	0	0.129663	0	0	0.148	cluster6
MYOG	0.035185	0.020868	0	0	0.038522	0.03698	0.070007	0.148	NA
UCN2	0	0	0	0	0	0	0	0.148	NA
MST1	0.507361	0.465904	0.293206	0.363134	0.334869	0.526871	0.440567	0.148	cluster1
COL19A1	1.62159	1.28643	1.70956	1.00925	2.33585	1.56095	1.90992	0.148	NA
RNF41	0	0	0	0.472562	0	0	0	0.148	NA
SPINT1	0	0	0	0	0	0	0	0.148	NA
TMEM87A	4.45313	5.58782	11.0075	8.02809	3.96844	5.4798	5.48292	0.148	NA
RSPRY1	0.230623	0	0.753817	0.368551	0.194919	0.194343	0.406142	0.148	cluster6
PTOV1	8.5504	15.8072	14.2838	14.6912	15.5779	9.59854	13.6678	0.148	NA
CD40	0	0	0	0	0	0	0.11647	0.148	NA
COMMD1	28.084	35.6548	31.5805	30.6386	30.7837	28.7717	20.3426	0.149	NA
FNDC3B	1.62871	1.74446	0	2.3147	2.23298	2.12634	2.19343	0.149	NA
GNL1	37.1641	28.0442	29.6106	23.523	28.4817	29.5245	37.5185	0.149	NA
RRM1	0.00995	0	0	0	0	0.012104	0.018009	0.149	NA
PCDH17	3.54795	16.0063	12.5	8.01401	0	6.08534	0	0.149	NA
SIVA1	0.010608	0.108757	0.461953	0.45469	4.20866	0.088146	0.081712	0.149	cluster3
IL27	0	0.02138	0	0	0	0	0	0.149	NA
CYGB	6.53541	9.33736	0.03883	0.026718	0.016524	6.21927	0.019156	0.149	cluster1
NFKBIB	0.013455	0.022565	0.027002	0.059567	0.016573	0.007134	0.012278	0.149	NA
P2RY10	0.007035	0.027815	0.022035	0.032554	0	0	0.012136	0.149	NA
ARHGAP36	0.622322	1.19962	6e-06	0.066307	0.851863	0.711744	0.004165	0.149	NA
HPCA	58.0696	549.482	77.8651	395.019	59.6651	89.3924	57.7621	0.15	cluster4
ALX3	0.243207	0.066789	0.248214	0.162971	0.166822	0.180701	0.140889	0.15	NA
DNMT3A	0.161775	0.173157	0.173054	0.223578	0.111127	0.076218	0.14796	0.15	NA
RMND5A	50.3514	26.5137	33.0967	25.5752	31.4107	36.9967	41.9044	0.15	NA
CSF1R	0	0	0	0	0.972596	0	0	0.15	cluster3
SLIT3	0.114755	0.064716	0.02243	0.100789	0.037016	0.120533	0.032875	0.15	NA
FZD9	0.828194	1.04261	1.6347	1.41305	1.68433	0.8891	0.908887	0.15	NA
ADRB3	0	0	0	0.004761	0.016766	0	0.017681	0.15	NA
PTPRO	3.76679	6.91861	9.54408	3.92491	8.22083	5.51361	5.2553	0.15	NA
RNF10	15.0666	17.6462	10.3922	11.6598	5.98129	10.4369	7.80969	0.15	NA
AHSA1	0.567392	4.5384	2.34795	0.147253	0.913673	0.987345	1.42007	0.15	cluster6
TCF25	33.6386	36.678	35.9064	34.4999	37.8915	35.449	36.9139	0.15	NA
PTP4A2	0	0	0	0	6.35033	0	0	0.151	cluster3
PHGDH	0.829648	1.08779	0.846036	1.02828	0.989213	1.09139	0.873386	0.151	NA
PCGF1	23.6704	17.8558	15.0265	12.5026	12.3363	18.8417	21.8553	0.151	NA
STEAP3	0.007169	0	0	0	0.316335	0	0.008362	0.151	NA
STAT1	19.6866	13.1585	20.0201	27.2319	11.7915	17.1047	22.8558	0.151	NA
ZNF654	6.01381	4.85413	5.50655	4.9116	4.89966	6.005	5.67807	0.151	NA
GSTK1	6.45839	6.39885	6.18237	7.02702	5.9586	4.88795	5.7531	0.151	NA
KIRREL3	2.46376	5.78109	4.21817	10.5984	8.43286	3.93823	2.55745	0.151	NA
SMAD9	4.76159	4.64331	4.61702	7.3524	6.65382	4.6568	4.12193	0.151	NA
CHST4	0	0	0	0	0	0	0	0.151	NA
CCDC106	5.35998	12.588	5.82152	5.50811	5.40198	5.71667	6.46445	0.151	NA
SLC4A11	0	0	0	0	0	0	0	0.151	NA
UBE2E2	17.4824	20.5735	24.6249	21.7175	30.2172	27.5582	26.1588	0.152	NA
IL12A	0.072497	0	0.042054	0.028066	0.097042	0.099958	0.14592	0.152	NA
GPR37	6.03555	4.4487	4.74786	11.6952	1.9634	4.55497	6.10415	0.152	NA
CCNJ	0.311374	0	0	0	0.383954	0	0	0.152	NA
ABCD4	2.82982	1.67174	1.37023	2.05409	1.29474	2.23712	2.1281	0.152	NA
BATF	0.264533	1.91105	0.205491	0.182144	0.450546	0.194012	0.007405	0.152	cluster2
POMT2	0.24938	0.763928	1.90167	0.772403	0.14055	0.917589	0.171514	0.152	cluster6
SMPD3	3.04056	14.9506	3.75892	12.2747	5.66332	4.02364	4.77208	0.152	NA
KCNN4	0.120362	0.182341	0.021045	0.232827	0.239797	0.112396	0.195582	0.152	NA
TAF1	0	0	0.055772	0	0.006935	0	0	0.152	NA
GPR50	0.032576	0.060854	0.017739	0	0.020046	0	0.038589	0.152	NA
MIB2	1.75943	5.9045	5.46103	5.12682	4.89081	5.61749	6.45697	0.153	NA
CATSPER4	0.002775	0.056672	0	0.113483	0	0	0.023652	0.153	NA
NPHP3	1.90452	2.75598	2.53775	2.20385	2.63062	2.09365	1.91634	0.153	NA
CLIC5	0.077963	0.085827	0	0.10901	0	0.055781	0.09021	0.153	NA
MATN2	0	0.083258	0	0	0	0.067096	0	0.153	NA
ZMYND19	13.4947	0.119281	12.003	11.0068	0.14998	11.5205	11.6573	0.153	NA
PTCHD3	0	0	0	0	0	0	0	0.153	NA
ADO	0.001486	0	5.94874	0	0	0	0.532805	0.153	cluster6
CNGA4	0.031062	0.883456	0.093292	0.10337	0.199952	0.036682	0.084191	0.153	cluster2
FGFR1OP2	1.70137	1.03913	0.632607	1.81161	1.06332	0.648876	1.27214	0.153	NA
GALK2	0.275825	1.57802	1.28445	3.45833	0.823702	2.68372	1.75937	0.153	NA
USP22	36.7621	35.6932	45.7437	53.0285	56.4281	43.3622	41.5481	0.153	NA
GUCA2B	0	0	0	0	0	0	0	0.154	NA
KCNJ9	69.4383	32.709	59.2724	44.2679	61.2976	61.4406	70.4697	0.154	NA
MEST	0.053261	0.037507	0	0	0	0.529373	0.042145	0.154	cluster4
PHF19	3.17287	3.30465	2.7388	4.11144	2.61885	3.58295	3.29176	0.154	NA
ZMIZ1	4.8952	4.12284	6.31327	4.93238	6.51699	6.78486	6.32435	0.154	NA
SNCG	26.3607	10.0911	37.4316	18.0147	28.4494	37.7192	40.949	0.154	NA
STAT2	3.40146	2.88427	2.28219	4.30275	2.9678	3.94957	2.36391	0.154	NA
ITPK1	0	0	0	0.203683	0.189208	0	0.125054	0.154	NA
IVD	2.22803	4.30463	2.02617	1.69807	2.27474	4.11486	3.11558	0.154	NA
NUDT16L1	0	0	0	0	0	0	0	0.154	NA
RUVBL2	5.08015	7.04862	5.41534	7.31506	5.75342	4.41063	5.5557	0.154	NA
TMPRSS3	0	0	0	0	0	0	0	0.154	NA
ARSF	0.143131	0	0.088358	0	0	0.215916	0.016261	0.154	NA
ACADM	1.11924	1.1506	0.677726	1.01565	0	1.10013	0.673384	0.155	NA
TTF2	0.138324	0.394303	0.366773	0.282118	0.286479	0.734266	0.463048	0.155	cluster4
UCK2	6.48001	6.09454	7.17734	7.77161	8.72507	6.21166	6.90555	0.155	NA
LHX4	0.358823	0.290134	0.526977	0.33342	0.503345	0.561599	0.482918	0.155	NA
COL6A6	0.181425	0.113603	0.136618	0.11063	0.102413	0.125353	0.140016	0.155	NA
ALX4	0.077322	0.092149	0.058125	0.086222	0.131146	0.075163	0.21785	0.155	NA
CNIH2	16.0317	79.9297	17.7266	149.237	49.3133	24.0159	18.3744	0.155	cluster3
ATF7IP	0	0	0.003718	0.215821	0	0.005501	0.23977	0.155	NA
TUBA1B	4.66628	0.436743	0.571576	6.83542	16.0135	13.4015	8.70187	0.155	NA
ST8SIA2	0.041276	0.469804	0.161694	0.163143	0.041135	0.141107	0.233434	0.155	NA
COPS3	0.049013	1.15986	1.20531	0.055808	1.67561	0.091569	0.03675	0.155	cluster3
ANTXR1	5.19947	6.34238	4.84473	7.7198	5.39821	6.43347	5.96015	0.156	NA
FMNL2	23.2058	29.0739	23.4501	34.0049	23.3995	23.559	23.3349	0.156	NA
HRCT1	1.46995	1.22332	1.23713	1.0991	1.03432	0.917964	1.20154	0.156	NA
PPP3CB	5.10179	8.7591	29.3194	24.524	14.6201	6.02531	5.96148	0.156	NA
CHST15	0.00479	0.059996	0.005506	0.005331	0	0.15909	0.089352	0.156	NA
SCUBE2	1.13783	0.758547	0.810641	2.32296	0.695745	1.16709	1.01063	0.156	NA
RAG1	0.210929	0.521828	0.434099	0.586131	0.105817	0.277929	0.267894	0.156	cluster7
IPO5	15.0326	7.42279	13.0531	7.72837	13.312	42.0105	13.3816	0.156	NA
TLK2	0.189919	0.466602	2.37963	0.137584	0.176281	0.145972	0	0.156	cluster6
TASP1	0.458632	0.090351	0.193833	0.170905	0.213153	0.023943	0.572088	0.156	cluster5
ARMCX5	0.304835	0.37822	0.186419	0.22286	0.14934	0.407381	0.032301	0.156	NA
MPZ	0.011597	0.117108	0.093267	0.038229	0.005487	0.10705	0.051763	0.157	NA
GSK3B	0	0	0	0	0	0	0	0.157	NA
NUDT3	37.2575	50.508	56.0023	45.3756	63.0849	70.5493	41.167	0.157	NA
SLC26A3	0.064359	0.01556	0	0.012209	0.052457	0	0	0.157	NA
EIF4EBP2	0	0	0.020857	0.017993	0.031023	0.015826	0.013657	0.157	NA
BRMS1	1.79781	0.223756	5.20467	0.191189	5.571	1.33857	5.76351	0.157	NA
BRI3BP	0	0.179755	0	0	0	0	0.138036	0.157	NA
GGNBP2	0	11.5983	0.348057	11.3034	0	0	0.196324	0.157	cluster7
PSMD12	0	0	0	0	0	0	0	0.157	NA
ELL	3.92053	4.82231	3.14015	2.61011	3.00175	3.6918	3.44814	0.157	NA
EDAR	0.667417	0.373127	0.25927	0.220899	0.231438	0.513794	0.342084	0.158	cluster1
ATG3	0	0	0	0	0	0	0	0.158	NA
ANKRD46	0	2.96651	0.220582	0.337687	0.571191	0	2.62726	0.158	cluster5
SEC24C	0	0	0	0	0	0	0	0.158	NA
ALDH3B2	0.067598	0.178233	0	0.137837	0.073105	0.054652	0.055965	0.158	NA
PPFIA2	0	0	0	0	0	0	0	0.158	NA
CNGB1	0.044885	0.024023	0.052048	0.517433	1.11574	0.018195	0.026525	0.158	cluster3
BCAR1	0	0.108088	2.14223	4.03118	0.268999	0	0	0.158	cluster6
PCSK2	0	0	0	0	0	0	0	0.158	NA
GDF5	0.13893	0.345009	0.11595	0.008464	0.123746	0	0.240453	0.158	NA
AKAP14	0	0.788082	0.16005	2.56968	2.41574	0	0.033056	0.158	cluster3
BARHL2	0	0	0	0	0.049306	0	0.011305	0.159	NA
NCSTN	0	0	0	0	0	0	0	0.159	NA
PBX2	20.4571	22.7722	19.5474	16.573	26.5622	21.5659	21.9144	0.159	NA
RBP4	5.96587	42.3267	18.0682	14.4005	24.2772	26.0004	9.85233	0.159	NA
ALG8	0	0	0	0	0	0	0	0.159	NA
PRMT5	0	0.011693	0	0	0	0	0	0.159	NA
SERPINB5	0.018394	0	0.504044	0.129526	1.09479	0.012083	0	0.159	cluster6
JAK3	0.532379	0.205197	0.815034	0.493588	1.02024	0.945426	0.912862	0.159	NA
KLHL22	10.0789	12.1405	13.0688	13.4244	14.3625	10.5648	20.4105	0.159	NA
RAD54L	0	0.251147	0.251085	0.263969	0.226719	0.306867	0.213002	0.16	NA
SERTAD4	4.86103	1.39083	0	0	0	0	1.90403	0.16	cluster1
ZNF512	0	0	0	0	0	0	0	0.16	NA
TMEM89	0	0	0	0	0	0	0	0.16	NA
PLXND1	3.61128	3.32822	3.0577	1.58176	6.37293	3.14401	3.4045	0.16	NA
HNRNPD	49.8051	41.6751	55.3425	50.361	50.5466	55.4248	52.1534	0.16	NA
KCNK5	0.028513	0.0448	0.017918	0	0.015726	0	0.009831	0.16	NA
COL28A1	0.326035	0.160748	0.333509	0.242224	0.396469	0.415837	0.388539	0.16	NA
BMPR1A	4.83135	0.368328	4.87019	7.31875	7.04575	2.99617	6.42832	0.16	NA
CHRNE	2.24811	2.24498	1.03948	2.47016	1.59809	1.07871	1.84936	0.16	NA
SLC4A1	0.003379	0	0	0	0	0	0.004406	0.16	NA
BTBD2	31.4015	56.32	35.8422	43.7865	43.5626	38.3126	36.6197	0.16	NA
SLC35F3	3.81239	11.8443	1.78045	4.74941	2.54347	4.4191	3.2906	0.161	NA
FAM193A	0	0	0	0	0	0	0	0.161	NA
KLKB1	0	0	0	0	0	0	0	0.161	NA
EEPD1	1.74175	3.77446	1.62143	3.14163	1.3497	1.75484	2.02402	0.161	NA
GBA2	0.441493	0.244298	0.47141	0.862215	0.343518	0.565662	0.293635	0.161	cluster4
SLC25A25	0.618703	1.34267	0.784348	0.764129	0.675638	0.786507	1.10666	0.161	NA
ALX1	0	0	0	0	0	0	0	0.161	NA
LRCH1	0	0	0	0.009895	0.012334	0.000214	0	0.161	NA
UBFD1	18.6032	15.7669	18.4266	15.5833	19.163	17.5431	17.9216	0.161	NA
ZNF629	0	0	0	0	0	0	0	0.161	NA
KRT19	0.592107	0.44661	0.15983	0.274809	0.086821	0.101955	0.057293	0.161	cluster1
TRIM45	0.108246	0.210542	0.131861	0.122755	0.174602	0.127607	0.130436	0.162	NA
ASTN1	0	24.2493	21.7703	0	31.2268	0	25.209	0.162	NA
ANKRD44	0	0.000899	0	0	0.090976	0	0.027739	0.162	NA
NDUFC1	0	0	0	0	0	0	0	0.162	NA
SCARA5	0.215579	0.320281	0.203699	0.212636	0.260296	0.165976	0.2511	0.162	NA
PEX2	0.68102	0.547571	0.594475	0.568942	0.578181	0.592461	0.685226	0.162	NA
ABRA	0.131068	0	0.080424	0.027815	0.090003	0.128532	0.141619	0.162	NA
TSPAN14	1.80451	1.18954	4.39738	2.1858	2.66257	0.86681	2.01148	0.162	NA
HEPACAM	37.1879	46.2751	40.0493	56.6152	34.0858	46.6065	41.9722	0.162	NA
FBXO21	4.0749	26.682	24.1499	3.69004	11.6824	19.6246	14.0152	0.162	NA
TRPV2	0	0	0	0	0	0	0	0.162	NA
KRT34	0	0	0	0	0	0	0	0.162	NA
HOXB9	0	0	0	0	0	0	0	0.162	NA
SEMA4C	6.01182	0.230256	0.062353	0.48145	0.14136	5.77101	4.55965	0.163	NA
HOXD13	0	0	0	0	0	0	0	0.163	NA
PRKAG3	0	0.022768	0	0	0	0	0.038634	0.163	NA
CUTA	10.4042	6.76736	14.1829	10.8143	11.0742	12.6416	9.20691	0.163	NA
CHMP7	0.0026	0.012877	17.3888	14.9509	18.5515	0.416747	0.279846	0.163	NA
PPTC7	0	0	0	0	0	0.000445	0	0.163	NA
PITPNM2	3.45152	5.53731	1.96156	0.753745	4.22265	3.96049	2.54856	0.163	NA
GJB2	0.202371	0.091099	0	0	0	0	0.100578	0.163	NA
UBE2O	11.6674	8.26646	11.5176	9.99866	14.7029	13.2121	14.4209	0.163	NA
FBXO46	0.914153	0.014115	0.013922	0.649953	1.41937	0.64797	0.800676	0.163	NA
HRH3	0.113158	1.0553	0.278528	1.28886	0	0	0.549155	0.163	NA
IRS4	0.068677	0.244004	0.242255	0.153329	0.353622	0.154254	0.226568	0.163	NA
IL13RA1	7.03989	14.4665	8.15683	13.2238	9.46109	8.33327	6.69614	0.163	NA
ACTRT2	0	0	0	0	0	0	0	0.164	NA
COL10A1	0.048769	0.019397	0.037757	0.056326	0.074736	0.01289	0.041913	0.164	NA
POLR2L	19.78	30.6916	24.6301	29.4527	20.5259	18.4174	17.7015	0.164	NA
KRT3	0	0	0	0.017119	0	0	0.012796	0.164	NA
VSX2	0.021245	0.056002	0.029464	0.02866	0.029264	0.027625	0.021381	0.164	NA
IRX6	0.019487	0.814461	0	0	0.040471	0	0	0.164	cluster2
NTN1	0.850546	0.894757	0.740653	0.67402	0.902775	0.718635	0.926749	0.164	NA
EIF3G	52.0158	59.2754	52.4946	51.5066	48.5735	52.7099	49.4088	0.164	NA
ABCB6	4.52918	9.17065	5.43737	6.1909	6.00952	4.90829	5.98861	0.165	NA
SLITRK3	0.109606	0	0	0	9.81058	0	0	0.165	cluster3
GAK	5.08157	4.56481	5.43581	4.5534	5.2272	5.69373	5.9571	0.165	NA
CAMK2A	0	0.098132	1.82506	0.308255	0	1.51273	0	0.165	cluster4
UBTD2	4.57214	9.83938	5.07466	6.10404	0	6.88112	6.64427	0.165	NA
PGK2	0	0	0	0	0	0	0	0.165	NA
KIF13B	3.27292	4.31177	3.80438	6.08797	2.20194	3.51095	4.11006	0.165	NA
TRAF2	2.86283	2.97096	2.02282	2.42175	1.81373	2.27801	3.36257	0.165	NA
TALDO1	62.6749	74.3356	63.843	77.1208	69.1288	64.4139	60.3163	0.165	NA
CTSC	0.363339	0.812377	0.474212	0.528173	0.464934	0.294116	0.447044	0.165	cluster7
CBX8	1.80248	1.48533	1.63952	1.47063	1.71212	1.86825	2.44883	0.165	NA
ZNF236	2.31653	3.57902	2.70625	2.02146	2.96385	2.49095	2.51827	0.165	NA
WWC3	2.39476	2.40465	2.99444	2.76526	3.31903	3.14136	2.96877	0.165	NA
PTPN14	1.44466	0.461079	1.49985	2.04355	1.60595	1.37101	1.41026	0.166	NA
IL5RA	0	0.09521	0.025873	0.201254	0.055528	0	0	0.166	NA
UBE2E1	20.5822	26.1586	22.1621	27.7491	21.6278	22.1193	21.2211	0.166	NA
HEG1	4.50415	4.88494	4.67194	4.21462	3.79841	4.64389	5.27441	0.166	NA
TBCCD1	0.234641	0.135162	0.567958	1.2291	0.481802	0.53033	0.45052	0.166	NA
TERF1	0	0	0	0	0	0	0	0.166	NA
BARHL1	0	0	0	0	0	0	0	0.166	NA
SLC25A28	0.209434	0.007082	0.003901	3.78905	0.004843	0.004524	0.006422	0.166	cluster7
SLC22A12	0	0.00652	0	0	0	0	0	0.166	NA
ZNF266	0	0	0.034131	0.071565	0.231324	0	0.032206	0.166	NA
TMPRSS2	0.020366	0.04205	0.031259	0.073278	0.068824	0.021814	0.037327	0.166	NA
ILKAP	16.3334	16.8282	15.4886	13.9015	14.8737	16.5404	14.0516	0.167	NA
RNF4	0	0	0	0	0	0	0	0.167	NA
GABRA2	3.94939	3.25268	6.92997	10.6393	8.86045	5.06748	5.88072	0.167	NA
DKK2	1.04732	0.810823	1.36213	3.42503	1.07707	1.07406	1.11942	0.167	NA
YKT6	33.893	33.2828	0.117917	0.11098	0.170534	9.02914	0.112058	0.167	cluster1
DOLPP1	3.8268	2.89981	6.76311	2.47305	7.35221	3.96364	4.20481	0.167	NA
FRMD8	0.306194	0.955399	0.255022	0.577399	0.420919	0.393133	0.29535	0.167	cluster7
PHF21B	0	0	0	0	0	0	0	0.167	NA
HSPB7	0.051033	0.020424	0.01572	0.051878	0.031268	0	0	0.168	NA
JAK1	0	0.003967	0.002989	0	0	0.005741	0.009772	0.168	NA
ACAD9	24.4238	19.2122	27.0078	32.123	23.625	24.7068	21.5599	0.168	NA
GOLIM4	10.3408	7.8716	7.13214	8.9598	7.03951	11.0616	10.2668	0.168	NA
PEX5L	0	0	0	0	0	0	0	0.168	NA
BNC2	0.18102	0.302163	0.208115	0.561873	0.161497	0.226565	0.246442	0.168	cluster7
UPF2	0.953497	1.03417	0.969325	0.651861	0.809362	1.28522	0.966377	0.168	NA
KRT8	0	0	0	0	0	0	0	0.168	NA
IL21R	0	0	0	0	0	0	0	0.168	NA
SERPIND1	2.59233	0.046481	0.049986	0.141838	1.37366	0.570876	2.69946	0.168	NA
FAM46C	0	0.105473	0.110322	0	0	0	0.165094	0.169	NA
IRF2	2.68196	3.149	1.779	3.32826	2.42815	3.87852	3.15542	0.169	NA
SLC9A3	0.052847	0	0	0	0.107961	0.011572	0.005643	0.169	NA
TMEM64	0	0	0	0	0	0	0	0.169	NA
ACTL7B	0.030068	0	0	0	0.020495	0.019751	0.025638	0.169	NA
FTH1	17.6587	22.8671	17.8692	14.4382	24.7228	20.6229	13.5893	0.169	NA
SYVN1	0.081605	0.054129	0.054474	0.115051	0	0.137931	0.063173	0.169	NA
GRIN2B	0.605583	2.92731	1.51083	2.3508	3.22633	1.65918	2.95728	0.169	NA
AXIN1	0	0	0.645721	0	0	0	0	0.169	cluster6
HS3ST2	10.8342	1.20786	11.5837	0.470148	8.60176	12.4252	11.8006	0.169	NA
TLCD1	0.114855	0.044925	0	0.07371	0.030319	0	0	0.169	NA
HSF5	0.021502	0.071736	0.028065	0.062433	0.055821	0.028249	0.027439	0.169	NA
POGK	0	0	0	1.46041	0	0	0	0.17	cluster7
SERPINE1	0.274458	0.942061	0.31641	0.170329	0.196393	0.186387	0.352583	0.17	cluster2
PTK2B	23.0812	21.1665	30.5213	41.3953	34.0725	24.9662	34.3089	0.17	NA
HOOK3	2.69152	3.23049	2.96241	2.73843	2.89249	3.21089	2.98687	0.17	NA
KRT75	0	0	0.057085	0	0	0	0.008575	0.17	NA
HOXC8	0	0	0	0	0	0	0	0.17	NA
TMEM55B	25.6885	20.3957	25.2783	21.6288	24.8285	22.5853	23.3229	0.17	NA
HEXA	0	0	0	0	0	0	0	0.17	NA
TSPAN3	0	27.0946	33.748	8.68083	13.1005	24.6918	6.43585	0.17	NA
PRSS21	0.168686	0.265261	0.076757	0.096049	0.127226	0.241446	0.229871	0.17	NA
PRPF31	0.432089	13.41	3.14675	0.119635	1.42393	12.605	10.8178	0.17	NA
STK40	5.41125	4.80711	6.4352	3.36576	4.12483	3.42105	5.27754	0.171	NA
NEUROD1	1.7717	0	4.83191	3.03114	5.00039	4.5518	2.38023	0.171	NA
FGF18	0.138841	0.077633	0.035748	0.056629	0.34804	0.365999	0.391284	0.171	NA
PRPH2	0.021432	0.042371	0.041026	0	0.068933	0	0.009244	0.171	NA
MTMR7	0	0	0	0	0	0	0	0.171	NA
USP47	3.31864	2.46637	1.96039	2.12017	3.48068	1.1198	2.66021	0.171	NA
AIP	1.22093	1.19979	0.961429	1.0349	1.03981	1.02431	0.91945	0.171	NA
KRT76	0	0	0	0	0	0	0	0.171	NA
CLN6	4.99456	4.04219	4.73772	0	0	5.23767	5.53892	0.171	NA
ARSG	2.22535	4.78763	2.25948	1.92716	0	2.17387	2.64171	0.171	NA
SERPINB10	0	0	0	0	0	0.039998	0.015757	0.171	NA
CSTF1	0.743669	2.46504	0.866601	0.731746	0.635732	0.60674	0.761608	0.171	NA
TRIOBP	0	0.697426	1.43539	1.70492	0.865284	0	0	0.171	cluster7
FAM50A	14.6658	15.1935	16.3852	18.0303	17.0925	20.0078	19.3734	0.171	NA
CYR61	0.013943	0.323874	0.63047	0.006832	0.172939	0.378182	0.001645	0.172	cluster6
TKT	0	6.49052	0	0	0	0	0	0.172	cluster2
SLC25A4	28.7354	26.8429	21.5747	16.261	18.2955	24.7431	26.7902	0.172	NA
RGS7BP	2.48014	0.103042	1.92394	0.108205	0.278567	2.05639	0	0.172	NA
COL14A1	0.896292	0.554669	0.492986	0.510715	0.563249	0.546434	0.778397	0.172	NA
AQP3	0.302266	0.590671	1.35049	0.019867	1.50862	0.691313	0.471315	0.172	NA
FAM57A	1.2814	1.4748	0.537298	1.05308	0.846405	2.53311	1.67638	0.172	NA
UBE2Z	26.5921	19.5143	30.2233	27.5618	31.5622	27.0999	27.7684	0.172	NA
ADA	0.228459	0.490826	0.062357	0.507664	0.99407	0.431538	0	0.172	cluster3
USP11	66.7775	58.6977	69.6199	52.6515	73.7062	74.3764	81.715	0.172	NA
ARAF	0.020519	0.056081	0	0	0.015589	0	0.012517	0.172	NA
MSH4	0	0	0	0	0	0	0	0.173	NA
TOPORS	0.0583	13.1581	0.122043	11.052	11.9532	12.3396	10.8761	0.173	NA
GARNL3	22.1394	7.93884	22.6646	8.0247	19.3269	21.2287	22.2152	0.173	NA
UROS	0.423835	0	0.03408	0	0.000332	0	0	0.173	NA
KRT78	0	0	0	0	0	0	0	0.173	NA
TYMS	0.379893	0.006834	0.825895	0.506152	0	0.04846	1.06083	0.173	NA
CBLC	0	0	0.019292	0	0.059189	0	0.019813	0.173	NA
RAC2	0.141629	0.206598	0.183485	0.22792	0.147716	0.205472	0.075789	0.173	NA
MTMR8	0.418387	0.668996	0.603819	0.492823	0.832964	0.527208	0.698718	0.173	NA
COL24A1	1.91069	0.346389	2.36095	0.600497	2.22362	2.02241	2.64695	0.174	NA
TREX1	0.859019	0.154746	0.367969	0.12178	0	0.167334	0.075383	0.174	cluster1
PAX4	0	0	0	0	0	0	0	0.174	NA
RNF170	0	0	0	0	0	0	0	0.174	NA
PAG1	4.10283	2.74707	3.12732	2.78207	4.58403	4.10856	4.64946	0.174	NA
MTBP	1.3606	0.617948	0.773864	0.612725	0.740216	0.997506	1.00819	0.174	NA
PARP6	0	0.787536	0.49	0	0	0	0	0.174	cluster2
SRRM2	9.13853	12.9972	10.1256	7.87185	6.86761	13.6483	15.7405	0.174	NA
IRF8	0	0	0	0	0	0	0	0.174	NA
CCR7	0	0	0	0	0	0	0	0.174	NA
RRAGC	0	0	1.52949	0	0	0	0	0.175	cluster6
INTS3	1.57023	2.05517	2.09963	2.14319	0	1.81702	2.05079	0.175	NA
TMEM37	0	0.012039	0	0	0	0	0	0.175	NA
RELN	0.111165	5.17779	2.50809	7.15399	0	4.3799	5.14406	0.175	NA
SMC2	0.113204	0.01103	0.024353	0.055445	0.080221	0.188506	0.027898	0.175	NA
PPP2R5B	23.9664	32.0085	23.6807	18.4086	24.7396	25.511	27.316	0.175	NA
FGF23	0	0	0.007467	0	0.054608	0	0.008611	0.175	NA
SLC38A1	0	0	0	0	0	0	0	0.175	NA
RPH3AL	0.227484	0	0.244433	0.216552	0.341643	0.138048	0	0.175	NA
MTMR1	0	0	0	0.017131	0.057207	0	0	0.175	NA
PYGO2	6.57273	6.44768	7.81107	8.65192	9.21284	9.01111	8.85286	0.176	NA
KDM5B	0.235079	0.516907	0.341777	0.134299	0.22122	0.197936	0.338138	0.176	cluster2
PPP2R5A	10.6235	14.1505	12.5563	9.80614	8.72756	12.0254	9.91147	0.176	NA
DAZL	0.020786	0	0.042368	0.297736	0.028705	0.140811	0.047814	0.176	NA
MRFAP1	4.92735	12.161	2.4518	17.0757	4.6327	17.896	18.9384	0.176	NA
CDYL2	7.65974	7.1549	9.15757	5.31509	7.55034	8.32478	8.6009	0.176	NA
KRT40	0	0	0	0	0	0	0	0.176	NA
MAP3K10	20.4001	23.3545	20.6799	26.7988	22.5513	23.7781	24.4453	0.176	NA
ITPKC	0.165283	0.083385	0.082294	0	0	0	0.069989	0.176	NA
HCK	0	0	0	0	0	0	0	0.176	NA
RSBN1	2.42485	2.78826	3.45737	0	0.025579	1.49314	2.28791	0.177	NA
BRPF3	0	0	0	0	0	0	0	0.177	NA
MEOX2	0.649544	0	0	0	0.012559	0.11917	0.367854	0.177	cluster1
CREBZF	0.266362	0.419595	0.274875	0.178509	0.195332	0.790389	0.358939	0.177	cluster4
ETV6	3.52619	1.48465	1.05982	0.303239	0.824925	2.64961	2.97298	0.177	NA
NUP107	0.035803	0.146473	0	0.061769	0.067573	0	0	0.177	NA
TAOK3	0.042924	0	0	0.809741	0.000367	0.19685	0	0.177	cluster7
PGAP3	0.051563	0.518677	0.270125	0.113202	1.50704	0.477983	0.034255	0.177	cluster3
RFX2	0.346438	0.577225	0.004968	0.341627	0.679387	0.330837	0.153969	0.177	cluster3
PAF1	0	0	0	0	0	1.9335	0	0.177	cluster4
TMEM184B	0.653457	0	0	1.45293	1.02631	0.997883	0	0.177	NA
RAP2C	0.119065	0.090749	0	0	0	0	3.09618	0.177	cluster5
S100PBP	1.69149	7.08364	3.21893	3.251	2.75124	1.98164	0	0.178	NA
LSM10	15.6473	16.6364	1.23156	0.746092	1.08848	1.21379	14.6061	0.178	NA
ITGAV	0	0	2.35711	2.99291	2.14845	2.35519	2.39247	0.178	NA
CCDC6	13.3429	16.5029	13.1123	13.831	19.3967	12.6687	11.6488	0.178	NA
INPP5A	18.6883	71.2477	13.8737	5.84742	12.4778	17.3767	20.6305	0.178	cluster1
LTBR	0.000252	0.051021	0	0.003904	0.000989	0.054482	0.000623	0.178	NA
AAAS	0.300342	0.349527	0.527974	0.317414	0.240067	0.482883	0.273214	0.178	cluster6
TTC7B	16.314	11.2309	14.9522	21.5029	19.9478	15.8433	13.8795	0.178	NA
DHODH	5.96885	7.50692	5.57006	5.9899	5.37669	5.54026	6.08367	0.178	NA
CLDN7	0	0.030424	0	0	0.036738	0.013944	0.013733	0.178	NA
ZDHHC15	0	0	0	0	0	0	0	0.178	NA
EXTL1	11.7448	6.90194	13.5611	7.04635	8.02335	14.3581	15.2813	0.179	NA
MTMR11	0.347537	0.730298	0.44025	0.411421	0.642647	0.279171	0.403625	0.179	cluster3
LONRF2	10.9339	20.7105	12.0884	12.0525	13.8128	12.3838	11.6335	0.179	NA
ISL1	0	2.23704	0	0	0	0	0	0.179	cluster2
KIF3A	0	0	0	0	0	0.019942	0	0.179	NA
MYO6	4.87693	6.87107	4.80199	5.68186	3.71311	5.1467	4.95055	0.179	NA
PACS1	1.08211	3.17928	2.11131	3.59092	2.27523	2.24107	3.06128	0.179	NA
CCDC92	5e-06	0	0	0	0.210297	4e-06	0	0.179	NA
GJD2	3.1296	1.11552	3.60781	0.281513	2.74576	1.14139	2.98913	0.179	NA
SDR42E1	0	0	0	0	0	0	0	0.179	NA
KRT32	0	0.475557	0.084729	0	0	0.027552	0.041179	0.179	NA
SHROOM4	0	0	0.016872	0	0	0	0	0.179	NA
PLAC1	0	0	0	0	0	0	0	0.179	NA
UROD	1.16634	0.857937	1.0615	0.936593	1.00656	1.05994	0.89772	0.18	NA
SCP2	0	0.103155	4.43633	5.98885	4.01914	0	0.084924	0.18	cluster6
CTLA4	0	0.01593	0	0	0.061143	0	0	0.18	NA
TADA3	14.9931	0	0	0	0	0.143408	0	0.18	cluster1
THBS4	0	0.001148	0	0	0	0	0	0.18	NA
TAF5	1.49574	1.64516	0.810898	2.24624	1.81152	2.86334	1.26802	0.18	NA
CDK2AP1	0.507888	0.667766	2.2017	0.366722	0.411461	2.10351	0.474589	0.18	NA
LRFN5	0.769648	0.223985	0	0.400069	0	0.513581	0.690595	0.18	NA
SNW1	0.265424	24.4777	28.0366	0	27.6826	0	0.379442	0.18	NA
POLR3K	11.766	15.3948	11.0966	10.1083	11.3618	10.9516	11.6834	0.18	NA
POU2F1	0.000425	0.002397	0	0	0	0	0	0.181	NA
ABI2	1.46652	5.72765	0.868591	1.11889	0	1.29628	0.857733	0.181	cluster2
GLB1L	0.021952	0	0	0	0	0	0.012805	0.181	NA
TADA2B	0.732096	0.462001	0.865651	1.18919	1.03528	0.898147	0.84133	0.181	NA
SPATA5	1.14373	1.11298	1.00607	1.26616	0.96004	0.971476	1.06329	0.181	NA
STC1	0.623194	1.65899	0.190858	2.99895	0.659126	0.188853	0.662502	0.181	NA
KRT77	0	1.23968	0.025372	0.015405	0	0	0	0.181	cluster2
SLC7A10	3.05606	4.36946	2.53293	3.22925	1.96723	4.3002	4.02313	0.181	NA
LIM2	0	0	0	0	0	0	0	0.181	NA
TUBA8	9.76359	5.12159	6.2475	8.63383	12.871	6.17012	12.5312	0.181	NA
CBX7	0	0	0	0	0	0	0	0.181	NA
FAM199X	21.9746	15.2549	22.3555	20.0844	21.7588	19.9924	20.6281	0.181	NA
UBIAD1	1.41968	1.66167	1.77299	2.42217	1.44843	1.64592	1.59545	0.182	NA
SNED1	0.925082	0.666949	0.882342	0.942337	0.800067	0.834454	1.2808	0.182	NA
CHST2	6.85062	2.67272	5.83975	9.87896	1.54358	1.26643	2.0653	0.182	NA
RASL11B	7.96133	2.56403	15.5219	12.2008	22.5605	9.58499	9.66104	0.182	NA
DCLK2	0.084789	0.068859	0.149329	0.487652	0.347271	0	0	0.182	NA
NOX3	1.59942	0	0.205738	0.009463	1.82085	0.231027	0.238033	0.182	cluster1
SCN3B	12.3642	2.37811	9.9294	25.1298	10.414	19.1928	12.0909	0.182	NA
CSNK2A1	27.2139	16.7903	15.7611	23.1232	20.4747	18.4303	26.4978	0.182	NA
PAX1	0	0	0	0	0	0	0	0.182	NA
PIK3CD	2.61217	1.09003	2.07377	2.95227	2.03947	3.05604	3.70757	0.183	NA
ATP6V0B	15.4899	14.8578	14.8308	14.7637	10.1957	0.800464	11.1977	0.183	NA
DCAF6	2.33803	1.78053	1.33591	4.86652	2.36716	1.71594	3.11322	0.183	NA
EIF4A2	0.567175	204.537	190.169	0.177442	201.332	0.22668	0.494384	0.183	NA
F13A1	4.158	0.403675	3.497	4.60589	6.21414	3.67435	3.70458	0.183	NA
EDN1	3.53243	0	0.598443	0	0	2.24796	0	0.183	cluster1
UST	8.40334	16.4738	7.27884	6.09889	4.03906	8.72563	8.67389	0.183	NA
UNC13B	0.620283	0.262434	0.886965	0.435477	0.686907	0.402328	0.584514	0.183	NA
ZBTB34	3.21257	3.03758	2.87638	2.11362	2.44323	2.78765	2.78303	0.183	NA
DPYSL4	6.49897	8.22041	9.55765	13.0358	11.5182	7.85112	8.50612	0.183	NA
RNF17	0	0	0	0	0	0	0	0.183	NA
MAP3K3	0	0	0.000116	0.858603	0	0	0	0.183	cluster7
GPRC5C	0.335928	0.490346	0.131163	0.553979	0.351055	0.207616	0.299151	0.183	cluster7
FGF21	0	0	0	0	0	0	0	0.183	NA
ADSL	1.33779	0.684225	0.724132	0.882239	0.724025	1.22188	0.989338	0.183	NA
[truncated: 8,460 more rows]
