# Supplementary material for: Investigation of Gene Expression and DNA Methylation From Seven Different Brain Regions of a Crab-Eating Monkey as Determined by RNA-Seq and Whole-Genome Bisulfite Sequencing
Source: Front Genet. 2019 Jul 26;10:694. doi: 10.3389/fgene.2019.00694 (PMC6690020; doi:10.3389/fgene.2019.00694)
Supplement: Table 3 — Additional file 3; The results of Pearson's correlation between gene expression and DNA methylation levels. [file Table_3.xlsx]

## Sheet: sheet
DNA methylation levels(%)										Gene expression values													Pearson's correlation
chrom	start	end	Angular_gyrus	Anterior_caudate	Cingulate_gyrus	Hippocampus_middle	Inferior_temporal_lobe	Dorsolateral_prefrontal_cortex	Ventrolateral_prefrontal_cortex	chrom	start	end	strand	refSeq	Gene symbols	Angular_gyrus	Anterior_caudate	Cingulate_gyrus	Hippocampus_middle	Inferior_temporal_lobe	Dorsolateral_prefrontal_cortex	Ventrolateral_prefrontal_cortex	r value	p value
chr1	2179924	2180583	25	27.273	9.091	41.667	20.417	21.429	41.667	chr1	2177992	2179992	+	NM_024804	ZNF669	0.155162	0.02781	0.04131	0.021192	0.008522	0.03229	0.049942	-0.0338696	0.942534
chr1	4996422	4996697	81.818	88.756	70.979	76.923	69.286	83.333	92.857	chr1	4995148	4997148	+	NM_001126	ADSS	0.381609	1.91998	1.73281	0	2.83889	0.637216	0.769988	-0.400267	0.373585
chr1	4996422	4996697	81.818	88.756	70.979	76.923	69.286	83.333	92.857	chr1	4995479	4997479	+	NM_152328	ADSSL1	0.023477	0.078457	0.012316	0.049199	0.093707	0.064677	0.018672	-0.16423	0.724939
chr1	20151817	20154223	9.091	6.25	13.333	0	9.545	8.823	8.333	chr1	20150655	20152655	+	NM_001100	ACTA1	1.68977	0.049144	0.348138	0.79837	0.114216	1.24058	0.97153	-0.0526929	0.91067
chr1	25689012	25689882	0	0	0	0	0	0	6.667	chr1	25687220	25689220	+	NM_003953	MPZL1	0.748282	1.60708	0.859967	0.824726	2.18126	0.971301	0.831931	-0.256241	0.579131
chr1	25893312	25895088	15.385	0	0	40.909	0	7.418	3.333	chr1	25892085	25894085	+	NM_018442	DCAF6	2.33803	1.78053	1.33591	4.86652	2.36716	1.71594	3.11322	0.848316	0.0158332
chr1	26188009	26188836	0	0	0	0	0	0	3.846	chr1	26186268	26188268	+	NM_199344	SFT2D2	0	2.22126	0.254368	0.369678	0.798662	0.469812	0.445701	-0.123736	0.791544
chr1	56230866	56231190	0	0	7.692	0	0	8.333	0	chr1	56230298	56232298	+	NM_020204	LHX9	0	0	0	0.141433	0.050252	0.022778	0	-0.244711	0.596892
chr1	59635508	59636697	18.182	33.333	29.412	20	20	25	18.182	chr1	59633635	59635635	+	NM_000299	PKP1	0.236348	0.144954	0.404468	0.143788	0.626441	0.356147	0.210083	-0.096259	0.837342
chr1	59835889	59836129	25	31.579	4.545	5.263	0	0	4.545	chr1	59835678	59837678	-	NM_004078	CSRP1	18.8529	35.4639	30.0564	41.0341	20.3927	38.0014	34.0027	-0.166254	0.721642
chr1	62550559	62550834	78.571	76.923	85	72.727	79.286	92.857	85.714	chr1	62549257	62551257	+	NM_005686	SOX13	0.759769	1.05608	0.744279	1.05995	0.994909	0.990164	0.836134	-0.312064	0.495638
chr1	66216371	66217085	9.091	14.643	18.199	6.25	23.077	9.091	15.587	chr1	66214571	66216571	+	NM_002389	CD46	0.015697	0.175649	0.073858	0.047863	0.066674	0.101694	0.059505	0.186105	0.689501
chr1	82252331	82253674	0	3.571	6.349	6.349	0	0	9.091	chr1	82250403	82252403	+	NM_152610	CCDC185	0	0.875111	0.677962	0.540197	0.691991	0	0.134981	0.184084	0.692758
chr1	86379609	86382423	8.333	12.917	7.692	9.091	10	7.692	10.263	chr1	86382078	86384078	+	NM_178549	ZNF678	0.110328	0	1.01031	0	0	0.141748	1.20107	-0.192805	0.678733
chr1	90617117	90617569	36.364	50	50	63.636	73.333	73.864	85.455	chr1	90615173	90617173	+	NM_001113205	TSTD1	0.055247	5.65973	2.68462	5.10156	0.158518	2.58237	2.02861	-0.0431718	0.926778
chr1	90617117	90617569	36.364	50	50	63.636	73.333	73.864	85.455	chr1	90615173	90617173	+	NM_001113207	TSTD1	11.2044	17.5014	8.14169	17.6668	15.3079	6.98342	7.75614	-0.230917	0.618351
chr1	95032777	95033744	10	11.438	6.458	5	7.692	11.111	8.333	chr1	95030848	95032848	+	NM_006617	NES	1.52231	2.78282	2.54169	2.12363	1.93188	2.17524	1.98611	0.080238	0.864222
chr1	95087133	95089536	0	3.51	8.893	7.692	5.263	0	8.333	chr1	95085758	95087758	-	NM_021817	HAPLN2	0.06524	0.045636	0.032022	0.050545	0.00539	0.01617	0.089331	0.217635	0.639219
chr1	95087133	95089536	0	3.51	8.893	7.692	5.263	0	8.333	chr1	95086110	95088110	-	NM_178232	HAPLN3	0.043928	0.119621	0.014198	0.031894	0.029248	0.027396	0.175916	0.205915	0.657792
chr1	95379242	95379510	8.333	0	0	0	0	0	0	chr1	95378077	95380077	+	NM_005998	CCT3	0.148701	0.262857	0.157683	0.187788	0.280456	0.208406	0.168307	-0.454773	0.305248
chr1	96487496	96487854	5.556	0	0	9.091	0	0	6.25	chr1	96486018	96488018	-	NM_001135821	FDPS	2.07356	1.04959	4.43798	2.63049	3.0669	1.78904	2.65078	-0.0333755	0.943372
chr1	96487496	96487854	5.556	0	0	9.091	0	0	6.25	chr1	96486018	96488018	-	NM_002004	FDPS	0	0.015003	0.207684	0.760982	0.883845	0.108751	0.091397	0.153763	0.742038
chr1	96561398	96562175	0	0	7.692	0	0	9.091	0	chr1	96559789	96561789	+	NM_006589	FAM189B	1.82337	1.84265	1.37002	1.91017	1.68537	1.36599	2.72911	-0.667482	0.101367
chr1	96740433	96742235	0	6.667	0	0	6.452	0	9.545	chr1	96739900	96741900	-	NM_207195	ADAM15	0.014459	0	0.00654	0.001582	0.050984	0.007915	0.026983	0.521213	0.23028
chr1	96740433	96742235	0	6.667	0	0	6.452	0	9.545	chr1	96739900	96741900	-	NM_207191	ADAM15	0	0.281715	0.20202	0.30083	0.424961	0.200161	0.151239	0.304225	0.507097
chr1	96740433	96742235	0	6.667	0	0	6.452	0	9.545	chr1	96739900	96741900	-	NM_207194	ADAM15	1.38546	0.836666	0	2.98665	2.39329	0.632671	1.61745	0.17666	0.704751
chr1	97318192	97319971	0	0	0	7.692	0	6.667	0	chr1	97317546	97319546	+	NM_001010846	SHE	0.630165	0.875982	0.636166	0.82036	0.605239	0.678009	0.598973	0.381787	0.398043
chr1	97503099	97504026	0	0	8.333	0	0	0	0	chr1	97501471	97503471	-	NM_080429	AQP10	0	0	0	0.060698	0.018466	0.205866	0.103398	-0.317911	0.487151
chr1	98090231	98091278	0	4.348	0	8.333	0	0	0	chr1	98089677	98091677	-	NM_023015	INTS3	1.57023	2.05517	2.09963	2.14319	0	1.81702	2.05079	0.364739	0.421151
chr1	98338049	98338419	0	0	6.905	0	0	9.091	0	chr1	98336118	98338118	+	NM_014624	S100A6	4.71597	5.70862	5.89488	5.52626	1.73919	4.32911	4.15653	0.200046	0.667145
chr1	99955976	99957219	16.667	15.1	18.182	18.182	10.526	13.636	15.385	chr1	99954155	99956155	+	NM_002966	S100A10	0	0.000284	0	0	0	0	0	-0.0459915	0.922005
chr1	100860246	100861589	0	0	0	4.904	0	0	0	chr1	100858480	100860480	+	NM_030913	SEMA6C	0	0	0	0	0	0	0.00281	-0.166667	0.720971
chr1	100969839	100970316	94.737	94.444	92.857	91.987	88.968	93.75	93.75	chr1	100968407	100970407	-	NM_001159642	BNIPL	0.365716	0.356193	0.366633	0.327418	0.212807	0.315023	0.25596	0.704495	0.0771633
chr1	100969839	100970316	94.737	94.444	92.857	91.987	88.968	93.75	93.75	chr1	100968407	100970407	-	NM_138278	BNIPL	0	0	0.001068	0	0	0	0	-0.0157261	0.973306
chr1	101053385	101053637	92.857	100	100	100	95	94.118	97.5	chr1	101053278	101055278	+	NM_181746	CERS2	0.270385	0.373489	0.442389	0.064737	0.032758	0.160182	0.051551	0.303841	0.507659
chr1	101323720	101323962	100	92.857	100	100	94.118	92.857	100	chr1	101321840	101323840	+	NM_032132	HORMAD1	0.099278	0.105317	0.145158	0.048306	0.203771	0.076622	0.074342	-0.290878	0.526813
chr1	104531128	104531622	18.182	0	0	0	0	0	0	chr1	104529323	104531323	+	NM_014455	RNF115	0.3972	0.48329	0.437352	0.722579	0.696081	0.563039	0.565077	-0.551634	0.19924
chr1	106819216	106819423	100	92.857	93.542	97.619	95.652	94.444	96.154	chr1	106817290	106819290	+	NM_021794	ADAM30	0	0	0.007377	0	0	0	0	-0.394249	0.381481
chr1	115042167	115044319	0	3.667	0	0	0	0	0	chr1	115041492	115043492	+	NM_019099	FAM212B	15.6419	7.42178	12.1786	9.67378	14.9228	13.5974	15.0724	-0.745197	0.0545702
chr1	116663171	116666325	15.192	8.333	7.143	15.587	8.333	11.111	14.286	chr1	116661310	116663310	+	NM_006492	ALX3	0.243207	0.066789	0.248214	0.162971	0.166822	0.180701	0.140889	0.115204	0.805718
chr1	132705727	132706485	0	0	0	0	0	0	9.091	chr1	132703863	132705863	+	NM_004815	ARHGAP29	2.18138	0.421732	0.806186	0.354262	1.89982	0.81033	0.617457	-0.23977	0.604553
chr1	140899689	140900736	0	0	0	4.545	0	0	0	chr1	140898281	140900281	+	NM_020729	ODF2L	0.979176	1.13327	2.33984	1.45549	1.28038	1.19469	0.929475	0.115141	0.805823
chr1	142359250	142360063	0	0	0	0	0	0	11.309	chr1	142357607	142359607	+	NM_012152	LPAR3	0.001343	0.649649	0.024453	1.11654	0.026066	0	0.03088	-0.231679	0.61716
chr1	142683815	142684306	8.333	0	0	14.286	8.333	9.809	18.182	chr1	142681981	142683981	+	NM_004388	CTBS	1.55356	2.24977	1.36176	1.46155	1.697	1.37279	1.1845	-0.616951	0.139996
chr1	148233288	148233544	10.428	5.556	0	11.111	0	0	14.286	chr1	148231330	148233330	+	NM_022159	ADGRL4	3.32745	0	3.74999	3.58532	2.90132	3.86628	0	-0.451003	0.309784
chr1	150017254	150017562	0	0	0	4.5	0	0	0	chr1	150015364	150017364	+	NM_005482	PIGK	1.22906	1.03546	0.990585	0.957463	0.785359	0	1.25968	0.0657035	0.888699
chr1	156293264	156294474	0	0	4.352	0	0	0	0	chr1	156291579	156293579	+	NM_198719	PTGER3	0.018626	0	0.060678	0.348452	0.288314	0.031616	0.083548	-0.182712	0.69497
chr1	156293264	156294474	0	0	4.352	0	0	0	0	chr1	156291579	156293579	+	NM_198715	PTGER3	1.09595	0.295904	2.01214	5.03992	3.19005	1.2875	1.50325	-0.0134869	0.977106
chr1	156962026	156962239	100	97.368	91.667	100	100	84.295	100	chr1	156961448	156963448	-	NM_001100400	PDS5A	0.209901	0.157176	0.086509	0.095629	0.247615	0.190063	0.30446	0.278588	0.545192
chr1	157142275	157142497	88.462	100	100	100	93.333	95.833	95.238	chr1	157141747	157143747	+	NM_017768	LRRC40	0.054833	0.853368	3.67042	0.011061	0.180793	0.000617	1.43481	0.441583	0.321244
chr1	165070324	165070592	95.454	100	100	100	100	98.214	100	chr1	165069045	165071045	+	NM_181712	KANK4	0.226959	6.08571	0.375556	0.30584	0.274556	0.231453	0.279032	0.244362	0.597432
chr1	165070994	165071983	0	0	8	0	0	0	0	chr1	165069045	165071045	+	NM_181712	KANK4	0.226959	6.08571	0.375556	0.30584	0.274556	0.231453	0.279032	-0.147868	0.751707
chr1	168797511	168799065	7.143	0	0	0	6.458	4.348	0	chr1	168795658	168797658	+	NM_002353	TACSTD2	1.55949	1.56882	1.40049	0.971506	1.24801	1.39192	1.32174	0.244015	0.597969
chr1	173361573	173361919	0	0	0	9.091	0	0	0	chr1	173359759	173361759	+	NM_004872	TMEM59	2.69569	3.64772	2.6651	3.34477	3.13979	3.33846	2.261	0.300295	0.512875
chr1	177121207	177128394	0	0	4.167	0	3.704	5.263	0	chr1	177121514	177123514	+	NM_032110	DMRTA2	0.043036	0	0.087614	0.316767	0.138289	0.070551	0.110774	-0.130769	0.779893
chr1	182726909	182727550	100	95.238	100	92.308	96.548	98.571	100	chr1	182725563	182727563	-	NM_004073	PLK3	1.83163	0.53369	0.967213	0.315528	1.06077	1.39636	1.42367	0.851107	0.0151386
chr1	187893760	187894046	0	0	0	0	0	0	5.263	chr1	187891805	187893805	+	NM_017646	TRIT1	0.164824	0.148142	1.64375	0.084523	0	0	0	-0.214165	0.644703
chr1	187999238	188000646	29.588	36.842	37.037	31.414	30.769	31.707	38.462	chr1	187997389	187999389	+	NM_022120	OXCT2	0.968423	0.440757	0.448564	0.570403	0.630598	0.689215	0.909782	-0.27477	0.550944
chr1	188133778	188134473	25	33.333	25	33.333	18.466	21.429	35.714	chr1	188132137	188134137	+	NM_014571	HEYL	1.1204	8.13551	2.20627	2.58717	2.56232	1.91972	1.68615	0.35798	0.430454
chr1	190263294	190263701	0	0	0	0	0	0	6.066	chr1	190261363	190263363	+	NM_024700	SNIP1	1.22508	1.06152	1.31252	1.0255	1.26925	1.05805	1.13594	-0.0752837	0.872556
chr1	191505584	191508727	57.143	62.285	67.424	56.25	42.857	46.667	46.41	chr1	191506268	191508268	-	NM_001162530	SH3D21	0.015211	0.135069	0.158153	0.128353	0.190382	0.093912	0.148332	-0.157584	0.735787
chr1	191505584	191508727	57.143	62.285	67.424	56.25	42.857	46.667	46.41	chr1	191506268	191508268	-	NM_024676	SH3D21	0	0	0	0	0	0.113742	0	-0.361663	0.425375
chr1	192891653	192892131	0	0	0	0	0	0	4.545	chr1	192889671	192891671	+	NM_007167	ZMYM6	0.912638	1.15336	1.10996	0.899885	0.669442	0.23378	0	-0.711446	0.0730064
chr1	193764798	193765299	5.278	6.458	0	0	0	7.143	0	chr1	193763618	193765618	+	NM_052896	CSMD2	0.028548	0.262727	0.607608	0.022258	0.066045	0.026941	0.226732	-0.29798	0.51629
chr1	200858061	200858347	12.917	15.385	4.167	9.091	8.333	13.333	22.727	chr1	200856225	200858225	+	NM_207397	CD164L2	0.194682	0	0.668239	0.279988	0.387107	0.444897	0.364595	-0.46182	0.296849
chr1	201260429	201261031	7.143	0	7.5	0	5.409	0	4.348	chr1	201258538	201260538	+	NM_052943	FAM46B	0.335911	0.549099	0.498533	0.485605	0.760369	0.336938	0.352319	0.0681842	0.884516
chr1	204170328	204171241	0	5	23.077	15.385	8.333	0	46.667	chr1	204169069	204171069	+	NM_170743	IFNLR1	0.117044	0.080672	0.050243	0	0.015488	0.041489	0.053763	-0.216326	0.641286
chr1	204467516	204468087	93.023	86.253	89.474	93.33	85.54	92.308	87.18	chr1	204466879	204468879	+	NM_001841	CNR2	0	0	0	0.01381	0	0	0	0.495716	0.257914
chr1	204479956	204480836	40	25	44.602	35.369	31.534	46.667	53.59	chr1	204478144	204480144	+	NM_033271	BTBD6	0.033133	0.050157	0.055924	0.026191	0.02732	0.044327	0.055778	0.453567	0.306697
chr1	204989973	204991269	9.091	8.333	9.091	6.25	7.143	0	0	chr1	204988364	204990364	+	NM_003196	TCEA3	0.282165	0.187112	0.226731	0.622608	0.455792	0.353357	0.196473	0.021187	0.96404
chr1	205263153	205264721	0	0	0	0	0	9.091	0	chr1	205261595	205263595	+	NM_033631	LUZP1	12.5638	8.62448	8.52312	0	9.94058	10.744	12.043	0.190291	0.682769
chr1	206762559	206764010	0	0	0	0	0	0	8.333	chr1	206761220	206763220	+	NM_001145657	RAP1GAP	14.6796	41.2732	17.181	13.5092	15.9526	18.4712	17.7284	-0.0962929	0.837285
chr1	207087720	207088137	0	0	6.667	14.55	0	7.692	6.25	chr1	207085812	207087812	+	NM_001113349	ECE1	2.72597	0	0	0	0	1.02771	0	-0.322709	0.480227
chr1	208621483	208622247	0	0	9.091	27.273	7.692	8.392	7.879	chr1	208622028	208624028	+	NM_181719	TMCO4	0.491235	1.32638	0.757366	0.790454	0.857752	0.690171	0.717466	-0.145258	0.755996
chr1	211459021	211459302	88.691	88.787	93.304	84.849	88.235	95.833	90.909	chr1	211458016	211460016	+	NM_003000	SDHB	38.8607	8.90591	28.3197	25.3576	22.5209	33.0197	6.81534	0.178895	0.701135
chr1	212860737	212861280	0	6.667	5.556	0	0	5.441	0	chr1	212858764	212860764	+	NM_024758	AGMAT	1.0386	1.44346	1.29022	0.699486	1.73158	1.20417	1.37336	0.191446	0.680914
chr1	214759364	214759643	93.333	100	100	100	100	100	100	chr1	214758061	214760061	-	NM_015866	PRDM2	0.959531	0.850808	0.764631	1.03347	0.82333	0.973049	0.775965	-0.320269	0.483744
chr1	216258352	216258809	20	13.333	11.765	4.545	10.556	12.549	10	chr1	216256911	216258911	+	NM_002521	NPPB	0	12.8836	0	0	0	0	0.074783	0.143705	0.758549
chr1	216470080	216470657	7.692	0	0	6.667	0	0	6.667	chr1	216468347	216470347	+	NM_012168	FBXO2	35.2701	42.182	30.7789	37.3607	29.9369	36.7494	35.5759	0.139965	0.764708
chr1	217698966	217699749	0	0	33.333	57.143	0	42.308	90	chr1	217699635	217701635	+	NM_213566	DFFA	0.464108	0.473079	0.034889	0.751199	0.425646	0.490246	0.16737	-0.194039	0.676756
chr1	217698966	217699749	0	0	33.333	57.143	0	42.308	90	chr1	217699635	217701635	+	NM_004401	DFFA	0	0	0.455458	0.183614	0	0.128232	1.13596	0.846126	0.0163905
chr1	218265919	218266192	36.364	16.667	35.714	18.182	45.714	30.682	13.258	chr1	218264732	218266732	+	NM_032368	LZIC	3.49629	0.217313	0.806807	0.076964	0.574183	0.158021	0.507677	0.396378	0.37868
chr1	219135740	219136642	6.482	5.263	7.5	8.167	7.692	8.333	9.091	chr1	219133933	219135933	+	NM_024980	GPR157	0	0	0	0	0	0	0.015826	0.549045	0.201798
chr1	219199057	219199324	57.895	100	90.909	89.572	78.03	87.762	82.576	chr1	219199034	219201034	+	NM_003039	SLC2A5	1.26247	0	0	0	0	0	0.008971	-0.858221	0.0134486
chr1	219199057	219199324	57.895	100	90.909	89.572	78.03	87.762	82.576	chr1	219199034	219201034	+	NM_001135585	SLC2A5	0.219123	0.044863	0.08423	0.097557	1.5	0	0.043631	-0.289755	0.528484
chr1	220560770	220561537	0	0	0	3.846	0	0	0	chr1	220560862	220562862	-	NM_015215	CAMTA1	30.5998	14.9988	18.7858	10.5126	17.212	23.7562	26.8307	-0.619436	0.137947
chr1	221870502	221871603	0	0	0	8.333	0	0	0	chr1	221868996	221870996	+	NM_001042664	PLEKHG5	0.503271	0	0	0	0	0	0	-0.166667	0.720971
chr1	221896513	221896816	36.364	40.741	33.333	23.611	45.455	43.78	58.333	chr1	221894662	221896662	+	NM_148965	TNFRSF25	0.926633	0	1.31302	0.94045	0.448682	0.332274	0.632576	-0.463546	0.294807
chr1	221896513	221896816	36.364	40.741	33.333	23.611	45.455	43.78	58.333	chr1	221894662	221896662	+	NM_001039664	TNFRSF25	1.31481	0.546576	2.4736	2.81671	0	0	0	-0.872325	0.0104314
chr1	224691307	224691921	17.5	0	4.545	14.286	12.879	0	27.222	chr1	224690264	224692264	-	NM_152492	CCDC27	0	0	0.010202	0.03483	0.012276	0	0	0.0983092	0.83391
chr1	225846334	225847756	7.692	4.348	7.418	0	0	7.418	7.692	chr1	225844660	225846660	+	NM_001010926	HES5	0.687525	5.85907	2.36648	3.82271	2.42671	1.07503	0.994154	-0.532234	0.218789
chr1	225991186	225991455	87.5	83.871	85.165	92.582	92.308	86.667	91	chr1	225990738	225992738	+	NM_024848	MORN1	1.24741	0.08954	0.419638	0.236305	0.641568	0.874524	1.01907	0.173359	0.7101
chr1	226198286	226199744	8.013	19.524	38.462	57.143	3.333	0	0	chr1	226196728	226198728	+	NM_182533	FAAP20	2.5112	2.97569	2.12877	2.64564	1.99838	1.73404	1.46681	0.548692	0.202148
chr1	226206213	226206716	100	92.582	95.238	93.333	100	100	97.222	chr1	226205312	226207312	-	NM_001033581	PRKCZ	2.35657	4.34679	2.83038	1.26242	5.4351	2.02299	3.64716	0.120871	0.796299
chr1	226206213	226206716	100	92.582	95.238	93.333	100	100	97.222	chr1	226205312	226207312	-	NM_001033582	PRKCZ	0.111829	0.174151	0.096392	0.027658	0.309329	0.07551	0.175672	0.321969	0.481294
chr1	226206213	226206716	100	92.582	95.238	93.333	100	100	97.222	chr1	226205312	226207312	-	NM_002744	PRKCZ	26.0892	0	35.7177	27.0513	0.015484	30.533	0.963432	0.0599172	0.898464
chr1	226206213	226206716	100	92.582	95.238	93.333	100	100	97.222	chr1	226205676	226207676	-	NM_002740	PRKCI	0	0.024021	0.223026	0.085443	0.258451	0.179473	0.078757	0.306177	0.504235
chr1	226207432	226208063	100	92.857	84.615	92.308	90.909	85.714	100	chr1	226205676	226207676	-	NM_002740	PRKCI	0	0.024021	0.223026	0.085443	0.258451	0.179473	0.078757	-0.731131	0.061902
chr1	226699548	226701207	0	8.013	0	73.333	9.091	0	0	chr1	226698784	226700784	+	NM_001110781	SLC35E2B	4.08555	6.83053	6.57475	8.14703	5.73629	10.1781	4.38492	0.32191	0.481378
chr1	226777222	226784744	37.798	47.368	46.863	36.364	35.294	41.176	57.143	chr1	226778800	226780800	-	NM_080875	MIB2	1.75943	5.9045	5.46103	5.12682	4.89081	5.61749	6.45697	0.584717	0.167945
chr1	226869918	226870363	0	6.25	5.719	3.333	5.882	0	7.692	chr1	226868155	226870155	+	NM_001114748	TMEM240	13.0328	18.3927	12.2597	9.46085	14.0643	10.0442	11.2518	0.372072	0.41115
chr1	226873896	226874672	91.987	92.308	95.454	92.857	93.095	90.476	90	chr1	226873272	226875272	-	NM_018188	ATAD3A	0.004153	0.003434	0.008126	0.004741	0.00929	0.007031	0.011228	-0.152851	0.743533
chr1	227033679	227035423	0	0	6.971	0	0	0	0	chr1	227031982	227033982	+	NM_017900	AURKAIP1	4.8736	4.76365	4.08824	3.61503	3.17613	4.19585	3.44358	0.0448163	0.923994
chr1	227033679	227035423	0	0	6.971	0	0	0	0	chr1	227032220	227034220	+	NM_001127229	AURKAIP1	0.842247	1.04432	0.690985	0.293799	0.672785	0.615677	0.564731	0.0303808	0.948448
chr1	227123221	227124680	67.742	54.545	46.41	46.154	47.512	62.5	53.846	chr1	227124081	227126081	-	NM_001130413	SCNN1D	0.028079	0.011368	0.071041	0.035155	0	0	0.023148	-0.356411	0.432624
chr1	227182069	227184572	9.091	14.286	56.25	45	7.692	35.714	8.712	chr1	227181699	227183699	+	NM_016547	SDF4	0.037986	0.779744	0.234473	0.031023	0.071669	0.174642	0.034277	-0.039304	0.933327
chr1	227207855	227208159	58.333	53.846	46.753	39.61	68.333	46.061	50	chr1	227207645	227209645	+	NM_004195	TNFRSF18	0	0	0	0	0	0	0.015826	-0.0866681	0.85342
chr1	227209514	227210200	0	7.692	0	0	0	0	0	chr1	227207645	227209645	+	NM_004195	TNFRSF18	0	0	0	0	0	0	0.015826	-0.166667	0.720971
chr1	227217383	227217906	93.487	93.75	100	93.333	92.582	92.857	92.308	chr1	227215461	227217461	-	NM_001130045	TTLL10	0.094501	0.024582	0	0.029229	0.04023	0.390989	0.016349	-0.285456	0.534894
chr1	227463472	227464058	15.385	33.333	33.333	9.091	27.273	27.778	29.67	chr1	227462997	227464997	-	NM_198317	KLHL17	2.43311	2.26229	1.57785	2.04126	1.63195	2.01618	2.7177	-0.159722	0.732293
chr1	227468415	227470861	36.111	5.556	39.819	47.339	3.571	18.182	17.391	chr1	227468232	227470232	+	NM_015658	NOC2L	16.7412	17.2041	16.0312	18.7656	19.1384	16.1856	18.2634	-0.218825	0.637341
chr10	91782	92621	78.333	75	61.579	63.636	62.5	65	58.333	chr10	89975	91975	-	NM_012309	SHANK2	0.010059	0.094694	0.006544	0.031602	0.014802	0.054348	0.02675	0.345842	0.447353
chr10	212704	213071	100	84.034	86.957	87.121	84.849	84.615	93.333	chr10	212352	214352	-	NM_012324	MAPK8IP2	32.5003	25.8966	43.9886	64.3798	49.1003	46.9475	43.718	-0.254312	0.582091
chr10	252401	253249	42.857	33.333	15.385	20.833	13.333	19.508	14.286	chr10	250525	252525	+	NM_004377	CPT1B	0	0	0	0	0	0.040695	0	-0.129903	0.781325
chr10	346079	346637	91.667	100	100	95.652	100	100	100	chr10	345366	347366	-	NM_017584	MIOX	0	0	0.023298	0	0	0	0.037653	0.361161	0.426067
chr10	396992	397207	95.454	90.323	100	100	96.429	94.949	95.454	chr10	395124	397124	-	NM_014931	PPP6R1	0.088988	0.015451	0.030264	0	0.0122	0.001796	0.01865	-0.0603936	0.89766
chr10	582195	587573	9.091	9.091	16.667	43.478	10.317	13.961	34.524	chr10	582199	584199	+	NM_002751	MAPK11	5.75976	5.98562	22.7393	10.5607	16.1977	19.2345	17.7259	0.124729	0.789897
chr10	582195	587573	9.091	9.091	16.667	43.478	10.317	13.961	34.524	chr10	584743	586743	+	NM_001040056	MAPK3	0	0.001561	0.006299	0.006064	0	0.007376	0.005188	0.558341	0.192686
chr10	634785	635160	27.717	76.316	54.545	30.435	42.308	55.398	46.744	chr10	634592	636592	-	NM_031454	SELENOO	0	0.020863	0	0.001191	0	0.000781	0	0.754129	0.0501745
chr10	635960	636213	92.857	100	97.5	92.857	96.875	92.857	91.987	chr10	634592	636592	-	NM_031454	SELENOO	0	0.020863	0	0.001191	0	0.000781	0	0.693762	0.0838235
chr10	675579	675923	67.949	66.667	48.077	76	68.571	68.421	60	chr10	673686	675686	-	NM_052839	PANX2	2.12296	0.740106	0	2.42903	1.65196	0.648651	1.90233	0.669612	0.0998797
chr10	675579	675923	67.949	66.667	48.077	76	68.571	68.421	60	chr10	673686	675686	-	NR_027691	PANX2	0.015107	0.123884	2.08723	0.116009	0.032672	0.065084	0.974645	-0.93201	0.00223132
chr10	4389009	4391804	75	88	92.308	36.364	82.556	84.413	85.714	chr10	4387548	4389548	+	NM_014246	CELSR1	0.114465	0.150395	0.191469	0.248439	0.120802	0.178074	0.183419	-0.581621	0.170763
chr10	4691828	4692816	6.667	4.348	5.882	6.364	6.383	5.798	5.882	chr10	4689982	4691982	+	NM_006071	PKDREJ	0.008507	0.016818	0.029607	0.016466	0.043155	0.022352	0.009629	0.0976917	0.834944
chr10	5564450	5565480	29.412	29.032	30.769	27.273	25	18.824	16.667	chr10	5562900	5564900	+	NM_148674	SMC1B	0	0	0	0.02882	0	0	0.005405	0.0304948	0.948254
chr10	6495628	6497307	50	6.667	33.333	8.696	29.412	30.435	40.833	chr10	6493987	6495987	+	NM_032287	LDOC1L	14.2182	12.2465	13.4895	12.0936	15.1084	13.6915	15.7773	0.772029	0.0419703
chr10	8979828	8980629	0	3.448	9.091	0	0	5	18.182	chr10	8978455	8980455	-	NM_001002034	FAM109B	0.448353	0.639471	0.544622	0.558298	0.80404	0.490861	0.360212	-0.605077	0.149996
chr10	9146348	9146726	7.692	3.571	9.091	0	4.545	0	0	chr10	9144403	9146403	+	NM_052945	TNFRSF13C	0	0.023843	0.050369	0.084039	0	0	0.031209	-0.181268	0.6973
chr10	9888862	9889883	18.824	20	6.667	31.579	7.692	13.333	41.667	chr10	9889317	9891317	-	NM_031488	L3MBTL2	10.5867	11.676	11.2902	12.0141	12.8628	11.1834	12.9553	0.397286	0.377489
chr10	10305569	10306566	0	0	0	12.5	0	0	0	chr10	10303760	10305760	+	NM_003932	ST13	0.92498	0.616679	0.63898	0.430283	0.634672	1.21063	0.567764	-0.482318	0.27301
chr10	12660718	12661790	0	5.556	11.859	0	14.286	0	9.091	chr10	12659314	12661314	+	NM_007068	DMC1	0	0	0.02283	0	0.063362	0	0	0.769569	0.0430502
chr10	12809991	12811521	100	96.667	100	100	95.349	100	100	chr10	12807995	12809995	+	NM_004981	KCNJ4	0.843467	3.63584	0	0.461286	2.30351	0	0	-0.866829	0.0115551
chr10	13417033	13418109	0	0	1.429	0	0	0	0	chr10	13415112	13417112	-	NM_003614	GALR3	0.127492	0.190895	0.139414	0.077812	0.107377	0.137125	0.072689	0.190833	0.681899
chr10	13748751	13749334	6.667	22.222	4.545	0	4.545	0	0	chr10	13746948	13748948	+	NM_014550	CARD10	0.311473	0.368061	0.299187	0.270206	0.281682	0.328545	0.463615	0.093268	0.842351
chr10	13843452	13844602	6.667	0	0	8.514	0	0	11.466	chr10	13842271	13844271	+	NM_052906	ELFN2	6.00215	9.85383	10.4284	12.583	18.0033	9.63703	10.2279	-0.254389	0.581973
chr10	14252080	14253860	9.524	0	20.833	25	0	0	45.455	chr10	14250690	14252690	+	NM_003312	TST	4.9854	14.8932	10.7461	10.383	3.08525	4.52549	16.5361	0.634348	0.125975
chr10	14758919	14760230	53.743	85.714	71.429	70.33	8	86.667	91.667	chr10	14757069	14759069	+	NM_001102371	FOXRED2	0	0	0	1.85395	0	0	1.08458	0.257135	0.577762
chr10	14758919	14760230	53.743	85.714	71.429	70.33	8	86.667	91.667	chr10	14757127	14759127	+	NM_024955	FOXRED2	1.06966	1.64457	1.31543	0.009677	1.70163	0.51665	0	-0.528232	0.22293
chr10	15564273	15564520	94.444	100	100	100	100	100	100	chr10	15562275	15564275	+	NM_003290	TPM4	12.3947	11.1279	10.4911	5.57625	12.8937	12.7035	10.777	-0.270232	0.557805
chr10	15872856	15873078	100	100	100	93.889	96.154	92.308	100	chr10	15871913	15873913	-	NM_006739	MCM5	0.252307	0.1333	0.192726	0.561812	0.462545	0.553286	0.133916	-0.956949	0.000721632
chr10	18914910	18915375	0	0	0	0	0	0	3.846	chr10	18912938	18914938	+	NM_014306	RTCB	8.50057	5.76455	6.52928	6.03046	6.12712	6.59196	8.02886	0.5169	0.234853
chr10	20298536	20299240	0	0	0	13.636	0	0	0	chr10	20296922	20298922	+	NM_080430	SELENOM	5.59721	0.200881	0.256568	4.24419	0.095784	0.089962	2.29322	0.466241	0.291632
chr10	20305681	20305980	28.571	12.5	0	7.143	0	9.091	13.333	chr10	20304339	20306339	-	NM_134269	SMTN	0.041628	0	0	0	0.054707	0.073779	0.030729	0.13903	0.76625
chr10	20513394	20513725	83.333	94.118	89.181	85.714	90.625	82.843	82.576	chr10	20512941	20514941	-	NM_022170	EIF4H	0.155602	0.200847	0.097239	0.128344	0.202715	0.27767	0.177138	-0.120125	0.797538
chr10	22190739	22193607	3.704	2.667	7.692	5	4.348	0	0	chr10	22189064	22191064	+	NM_006477	RASL10A	3.60392	1.32886	4.07138	1.03176	2.605	3.15476	2.90427	0.11564	0.804994
chr10	22190739	22193607	3.704	2.667	7.692	5	4.348	0	0	chr10	22192112	22194112	-	NM_152236	GAS2L1	0	0.013507	0	0.012938	3.17703	0	0	0.161349	0.729637
chr10	22190739	22193607	3.704	2.667	7.692	5	4.348	0	0	chr10	22192112	22194112	-	NM_006478	GAS2L1	0.010623	0	2.97455	4.11121	0	0	0	0.678632	0.0937094
chr10	23725308	23731106	7.692	6.667	7.692	26.97	9.091	9.091	13.636	chr10	23724414	23726414	+	NM_002430	MN1	1.2679	12.1332	1.87257	0.580382	1.71476	1.97255	2.00018	-0.388902	0.388553
chr10	26184337	26184716	100	91.987	91.987	92.262	81.818	90.909	93.889	chr10	26184316	26186316	+	NM_001037738	NPM1	0	0.02494	0.030244	0.040827	0.08056	0	0.06405	-0.666023	0.102393
chr10	26244402	26245114	0	0	0	4.545	0	0	0	chr10	26242678	26244678	+	NM_001039948	SGSM1	2.17335	0.023637	10.5749	4.28237	5.1131	8.14117	4.70259	-0.0901134	0.847639
chr10	27444024	27444621	0	4	0	0	0	0	0	chr10	27442147	27444147	+	NM_207644	LRRC75B	0.84429	1.48681	1.52156	1.05998	1.71543	1.61831	1.15115	0.19596	0.673678
chr10	27625577	27625848	90.909	90.625	84.21	100	100	92.154	100	chr10	27625520	27627520	-	NM_015330	SPECC1L	0.059535	0.157831	0.214484	0	0.14414	0.001909	0.126462	-0.390869	0.385945
chr10	27959110	27959402	54.545	60	50	63.636	57.143	74.242	46.875	chr10	27957114	27959114	+	NM_012097	ARL5A	0.01068	0	0	0	0	0	0.009082	-0.524658	0.226658
chr10	27959110	27959402	54.545	60	50	63.636	57.143	74.242	46.875	chr10	27958090	27960090	+	NM_001005386	ACTR2	0	0	0.146635	0	0.170807	0.050069	0.030974	-0.220864	0.634128
chr10	30098342	30100082	41.886	6.667	45.455	72.222	10	14.167	63.636	chr10	30096520	30098520	+	NM_001017964	YDJC	7.36901	2.5543	4.27998	7.22741	4.19959	3.06822	5.96715	0.812447	0.0263737
chr10	30552278	30552663	2.703	0	0	0	0	0	0	chr10	30552222	30554222	+	NM_001146288	AIFM3	0.300745	0.637325	0.764986	0.787745	0.925715	0.301474	0.104812	-0.349964	0.441586
chr10	30606215	30606806	0	5.263	0	0	0	0	0	chr10	30605490	30607490	+	NM_005446	P2RX6	2.0615	0.821325	3.66605	1.82455	0.578902	3.48994	3.39591	-0.494646	0.259105
chr10	30970760	30971161	0	6.25	8.712	13.333	0	0	0	chr10	30969601	30971601	+	NM_153334	SCARF2	0.165469	0.299314	0.161087	0.321282	0.116242	0.194771	0.224795	0.635311	0.125221
chr10	31292802	31293123	71.429	81.818	77.778	76.923	76.786	75.962	90.909	chr10	31291662	31293662	-	NM_013373	ZDHHC8	2.4165	1.29392	1.88393	1.3294	2.51586	3.24638	3.14599	0.186822	0.688346
chr10	31699983	31701286	5	0	7.143	5.882	6.452	0	0	chr10	31698139	31700139	-	NM_080647	TBX1	0.100971	0.353158	0.052851	0	0.098709	0.132653	0.133379	-0.687085	0.0881147
chr10	31743091	31749967	28.571	37.5	33.333	52.381	36.364	30.435	38.462	chr10	31742358	31744358	-	NM_002688	SEPT5	66.1208	220.116	83.2502	158.889	221.623	65.7999	64.1206	0.426061	0.340518
chr10	32303647	32305731	0	0	40	6.25	0	0	0	chr10	32302069	32304069	+	NM_005984	SLC25A1	6.04433	2.13198	2.66567	3.60927	1.63774	7.5035	3.10133	-0.244102	0.597834
chr10	32340915	32341422	0	0	9.091	0	0	0	0	chr10	32339160	32341160	+	NM_022719	DGCR14	0	1.3593	1.66891	1.63445	0	0	1.4671	0.423703	0.343488
chr10	33697401	33699931	0	0	0	0	4	0	0	chr10	33696003	33698003	+	NM_031890	CECR6	3.94745	6.56472	5.10196	3.8978	6.17234	4.41253	5.00802	0.49035	0.263912
chr10	36639253	36640301	8.333	7.692	7.692	5.132	8.712	8.333	7.87	chr10	36637460	36639460	+	NM_015655	ZNF337	0	3.85303	0	0	0	0	0.00393	0.00431997	0.992666
chr10	36727985	36729017	5	5.882	9.524	7.143	7.692	12.25	8.333	chr10	36726341	36728341	+	NM_025176	NINL	0.509036	0.745464	0.499217	1.00093	0.747844	0.691938	0.589163	-0.0699564	0.881529
chr10	37263243	37263845	0	0	0	0	5	0	0	chr10	37262784	37264784	+	NM_014588	VSX1	0.029695	0.092954	0.129506	0.930623	0.020557	0.026009	0	-0.203475	0.661676
chr10	38910509	38910835	93.333	100	96.154	94.444	87.868	91.288	93.029	chr10	38910303	38912303	-	NM_013248	NXT1	0.838388	1.04396	0.598115	0.393488	0.848544	0	0.462222	0.330473	0.469099
chr10	39231111	39234031	0	0	0	0	3.226	2.439	7.143	chr10	39230131	39232131	+	NM_000361	THBD	0	1.0987	0.496439	0	0	0.261767	0	-0.410215	0.360682
chr10	40896574	40897006	40	20	36.364	23.214	19.091	23.077	22.222	chr10	40896600	40898600	-	NM_012255	XRN2	1.2111	1.58676	0.171064	0.240467	1.09271	0.741408	0.318118	-0.141499	0.762181
chr10	48688615	48688847	100	100	100	100	100	100	92.308	chr10	48688534	48690534	+	NM_016649	ESF1	0	0.030248	0.06644	0.036221	0.021169	0	0	0.390967	0.385815
chr10	56450940	56451540	90	88.235	82.576	76.697	77.419	90.909	91.667	chr10	56450426	56452426	-	NM_019095	CRLS1	0.427571	0.179864	0.519918	0	0	0	0	0.12211	0.794241
chr10	56450940	56451540	90	88.235	82.576	76.697	77.419	90.909	91.667	chr10	56450426	56452426	-	NM_001127458	CRLS1	0.071782	0.100791	0	0	0.123134	0	0	-0.168355	0.718224
chr10	57349101	57349843	14.286	0	0	5.556	0	0	0	chr10	57347498	57349498	+	NM_001009924	TMEM230	0.001926	0	0.021728	0	0	0	0.004697	-0.201985	0.664051
chr10	57349101	57349843	14.286	0	0	5.556	0	0	0	chr10	57347498	57349498	+	NM_001009925	TMEM230	0.071733	0.053802	0.030096	0.125221	0.032399	0.05529	0.058886	0.487374	0.267267
chr10	58219443	58221412	12.903	25	35.714	6.458	5.263	4.545	14.706	chr10	58218177	58220177	+	NM_000678	ADRA1D	2.49593	0.428656	2.96703	11.1959	1.91174	1.99831	2.89343	-0.300349	0.512795
chr10	58828328	58829192	0	0	0	0	0	0	5	chr10	58826397	58828397	+	NM_145762	GFRA4	0.329495	0.688593	0.203647	0.134927	0.448599	0.415086	0.211685	-0.315644	0.490436
chr10	59309333	59309717	0	0	0	9.091	0	0	0	chr10	59307377	59309377	+	NM_023935	DDRGK1	25.4264	48.7692	24.4103	20.5977	22.7782	33.3597	26.8165	-0.378818	0.402031
chr10	61589137	61589751	6.275	0	0	0	0	0	0	chr10	61587566	61589566	+	NM_001029871	RSPO4	0.088097	0	0.010221	0	0.143574	0.050881	0.18117	0.123505	0.791927
chr10	61954554	61954778	100	94.444	93.333	93.333	95.833	92.308	100	chr10	61953995	61955995	+	NM_080725	SRXN1	0	0	0	0	11.2755	0.159249	0.048157	0.0273965	0.953508
chr10	62788994	62789339	0	0	10.819	0	0	0	0	chr10	62787122	62789122	+	NM_014012	REM1	0.056771	0.053801	0	0.050883	0.09741	0.083211	0.069605	-0.837537	0.0186834
chr10	62921437	62921805	100	100	100	100	93.095	94.118	100	chr10	62921654	62923654	+	NM_002165	ID1	0	0.0308	0	0	0	0	0	0.25705	0.577892
chr10	62921437	62921805	100	100	100	100	93.095	94.118	100	chr10	62921654	62923654	+	NM_181353	ID1	0.894862	1.24111	0.839065	0.755306	0.438712	1.11625	0.939286	0.365123	0.420625
chr10	65070234	65070597	0	5.405	9.809	0	6.452	5	7.692	chr10	65068399	65070399	+	NM_032819	ZNF341	0	0.071369	0.065001	0.166127	0.04026	0	0	-0.29786	0.516467
chr10	65976981	65977891	6.667	7.692	36.842	53.846	7.692	18	18.182	chr10	65976805	65978805	-	NM_080476	PIGU	15.2902	2.32753	12.7026	13.8346	13.7195	13.4209	2.418	0.258682	0.575392
chr10	67105529	67107571	0	0	0	0	0	0	27.273	chr10	67104135	67106135	+	NM_003116	SPAG4	0.019616	0	0.004944	0.152932	0.142427	0.015363	0.177243	0.574824	0.17703
chr10	68081819	68082643	28.286	9.839	27.778	8.712	14.286	22.5	19.091	chr10	68080383	68082383	+	NM_006097	MYL9	0.360291	0.312755	0.312934	0.474732	0.689147	0.43176	0.241484	-0.330414	0.469183
chr10	68820722	68820933	88.889	100	100	84.21	81.25	93.75	100	chr10	68819873	68821873	-	NM_021081	GHRH	0	0	0	0.105666	0	0	0.077884	-0.14184	0.76162
chr10	69483444	69484761	0	0	0	13.158	0	0	0	chr10	69481908	69483908	+	NM_080607	VSTM2L	0.038807	11.9851	10.9648	5.92369	11.5916	10.3484	9.52968	-0.277829	0.546334
chr10	70334369	70339785	0	3.448	0	0	0	0	0	chr10	70333567	70335567	+	NM_080552	SLC32A1	0.18719	0.295266	0.188305	0.12531	0.197759	0.330898	0.253859	0.431842	0.333284
chr10	75191894	75193137	0	0	0	0	0	0	18.182	chr10	75190343	75192343	+	NM_032107	L3MBTL1	1.08715	0.127676	0.817735	0.510464	1.13473	0.663484	0.425842	-0.310054	0.498568
chr10	75198898	75199130	58.333	41.053	60	54.545	50	41.667	33.333	chr10	75197365	75199365	+	NM_015478	L3MBTL1	0	1.67725	1.02975	2.43458	2.14385	1.47783	1.53379	-0.31977	0.484465
chr10	76206071	76206283	100	100	100	91.667	100	100	100	chr10	76205438	76207438	-	NM_198941	SERINC3	1.18081	6.54575	3.06017	1.44266	1.9322	1.13566	2.33159	0.249147	0.59004
chr10	76481179	76482026	31.534	38.095	28	37.171	25	25	28.571	chr10	76480967	76482967	-	NM_182970	RIMS4	0.533392	0	0.478016	0.470506	0.54178	0.630791	0.644438	-0.728154	0.0635177
chr10	76640210	76640683	25	16.667	18.182	19.231	15	25.658	16.667	chr10	76638324	76640324	+	NM_001124756	PABPC1L	0	0	0.166238	0.04401	0.034774	0	0.173793	-0.447321	0.314242
chr10	77190090	77190429	25.379	9.091	7.692	19.872	16.667	16.234	8.333	chr10	77188203	77190203	+	NM_006103	WFDC2	16.3281	1.53356	6.95699	2.51971	7.0388	13.0536	14.6863	0.284232	0.536726
chr10	77708929	77709904	0	0	0	0	6.066	0	0	chr10	77707287	77709287	+	NM_020708	SLC12A5	1.67923	1.43877	1.16856	0.740135	1.19571	0	0	0.201602	0.664662
chr10	87836457	87836718	97.368	100	100	100	100	100	95.833	chr10	87836424	87838424	-	NM_080617	CBLN4	7.78544	1.69493	6.47271	3.87501	6.32439	6.83943	8.14577	-0.610781	0.145149
chr10	88496783	88503541	0	0	7.692	6.458	5.882	5	6.667	chr10	88499114	88501114	+	NM_003222	TFAP2C	0.173501	0.19306	0.327976	0.575697	0.202072	0.193214	0.142445	0.398015	0.376532
chr10	89207490	89207702	81.534	90.909	97.222	92.308	81.818	96.154	87.868	chr10	89205676	89207676	+	NM_012444	SPO11	0.014694	0	0	0	0	0	0	-0.570071	0.181478
chr10	89272842	89275411	75.862	66.667	73.333	70.727	69.231	66.667	76.923	chr10	89273091	89275091	+	NM_017495	RBM38	1.89475	3.57332	3.08499	2.44854	4.38142	1.38551	2.88952	-0.124673	0.789989
chr10	90584444	90585582	0	7.143	0	2.778	8.333	15.79	0	chr10	90582957	90584957	+	NM_024663	NPEPL1	1.39971	8.6723	5.19522	4.76763	0.797725	5.84171	5.31137	0.192416	0.679358
chr10	90874499	90875610	3.333	0	74.375	100	0	5.556	0	chr10	90873074	90875074	+	NM_198976	NELFCD	4.93834	3.68069	3.90553	3.90795	4.24019	3.0039	3.5861	0.00437765	0.992568
chr10	94126896	94128121	100	94.737	100	100	100	92.857	94.678	chr10	94124951	94126951	+	NM_198935	SS18L1	4.02958	0	0	0	0	1.28509	0	0.145875	0.754981
chr10	94281749	94282036	46.154	44.444	38.462	42.582	39.565	41.176	37.981	chr10	94281222	94283222	-	NM_005560	LAMA5	0.277828	0.344937	0.269673	0.294637	0.238958	0.382576	0.43031	-0.196425	0.672935
chr10	94817112	94818531	36	4.348	21.429	25	3.846	0	11.765	chr10	94815497	94817497	+	NM_002531	NTSR1	0.007991	0.18584	0.240521	0.218446	0.351743	0.037208	0.050394	-0.228673	0.621862
chr10	94928326	94928952	48.077	35.417	48.077	30.769	29.286	22.5	40.064	chr10	94928133	94930133	+	NM_001853	COL9A3	3.74774	5.03526	4.18303	5.1174	2.4669	3.42264	4.82393	0.24573	0.595315
chr10	94930088	94930529	11.146	9.348	14.286	16.667	11.212	8.333	7.143	chr10	94928133	94930133	+	NM_001853	COL9A3	3.74774	5.03526	4.18303	5.1174	2.4669	3.42264	4.82393	0.157883	0.735297
chr10	95086362	95086619	9.091	13.333	18.182	0	9.091	16.667	24.476	chr10	95084454	95086454	+	NM_022082	SLC17A9	0	0.011439	0	0	0	0	0	0.0199376	0.96616
chr10	95417610	95417905	100	93.75	95.454	92.45	90.551	92.582	94.875	chr10	95417006	95419006	-	NM_152864	NKAIN4	1.31431	2.498	2.29113	2.55087	2.73774	1.50069	1.57817	-0.659435	0.107089
chr10	95593095	95593358	74.825	82.609	92.308	90.909	90.066	83.333	90.909	chr10	95591216	95593216	-	NM_172107	KCNQ2	16.8212	32.3959	23.6838	33.2484	32.3242	22.191	24.0629	0.521865	0.229593
chr10	95766226	95766996	100	96.077	100	100	96.154	100	100	chr10	95766331	95768331	-	NM_001037335	HELZ2	0.085254	0.191	0.098449	0.164022	0.104423	0.096572	0.142188	-0.376684	0.404907
chr10	95766226	95766996	100	96.077	100	100	96.154	100	100	chr10	95766331	95768331	-	NM_033405	HELZ2	0.004964	0	0	0	0	0	0	0.258181	0.576159
chr10	95891715	95892250	0	4	4.348	2.083	0	0	0	chr10	95891676	95893676	-	NM_003224	ARFRP1	0.016221	0.094877	0	0.008667	0.02919	0.275115	0.039063	-0.252243	0.585271
chr10	95891715	95892250	0	4	4.348	2.083	0	0	0	chr10	95891676	95893676	-	NM_001134758	ARFRP1	0.432012	0.012732	0	0.10391	0.169625	0.247158	0.515696	-0.81331	0.0260844
chr10	95893328	95893575	81.818	85	73.864	80	85.714	58.333	66.667	chr10	95891676	95893676	-	NM_003224	ARFRP1	0.016221	0.094877	0	0.008667	0.02919	0.275115	0.039063	-0.655818	0.109714
chr10	95893328	95893575	81.818	85	73.864	80	85.714	58.333	66.667	chr10	95891676	95893676	-	NM_001134758	ARFRP1	0.432012	0.012732	0	0.10391	0.169625	0.247158	0.515696	-0.354897	0.434722
chr10	95930494	95931058	90.909	82.086	92.82	90.389	84.615	77.84	86.667	chr10	95929953	95931953	+	NM_017806	LIME1	0.798557	0.392272	1.48917	0.560254	1.43779	1.07784	1.15902	0.125488	0.788638
chr10	96151598	96154034	95.238	93.548	100	92.308	94.118	100	100	chr10	96150692	96152692	-	NM_017859	UCKL1	0.991504	1.02719	1.16565	0.002187	1.87391	0.006684	1.15543	-0.0255793	0.956589
chr10	96299882	96300392	0	10.526	0	0	0	0	0	chr10	96297941	96299941	+	NM_182647	OPRL1	0	3.80823	0	2.04285	0	0	0	0.864709	0.0120062
chr11	220643	220914	93.333	85.714	84.615	82.576	84.793	100	85.44	chr11	220443	222443	-	NM_016615	SLC6A13	1.59717	0.751699	0.886425	0.686533	1.50734	0.700456	2.01267	-0.10221	0.827388
chr11	221817	222158	57.738	60	61.111	56.071	62.5	66.667	54.545	chr11	220443	222443	-	NM_016615	SLC6A13	1.59717	0.751699	0.886425	0.686533	1.50734	0.700456	2.01267	-0.474404	0.282108
chr11	458026	458835	0	0	11.111	0	0	0	0	chr11	456060	458060	+	NM_173593	B4GALNT3	0.401543	0.126617	1.06096	1.70332	1.09089	0.402565	0.639735	0.232736	0.615509
chr11	755650	755987	8.333	0	0	0	0	0	0	chr11	755344	757344	+	NM_213655	WNK1	0.102319	0.626225	2.27441	0.736114	0.700265	1.67317	0.298409	-0.461523	0.297201
chr11	5647935	5648331	0	0	0	0	0	0	8.333	chr11	5647002	5649002	+	NM_001102654	NTF3	0	0	0.050808	0	0.035866	0	0	-0.252989	0.584123
chr11	6405641	6406654	0	0	0	7.143	0	0	0	chr11	6404142	6406142	+	NM_001769	CD9	29.2345	26.3288	24.1744	39.402	1.76249	18.474	25.8426	0.604326	0.15064
chr11	6522379	6523113	5.714	6.25	0	0	2.273	5.208	0	chr11	6522801	6524801	+	NM_001144857	PLEKHG6	0	0	0	0	0	0	0.006048	-0.424381	0.342632
chr11	6630135	6630761	20.526	26.667	20	17.914	29.135	36.364	38.421	chr11	6628431	6630431	+	NM_002342	LTBR	0.000252	0.051021	0	0.003904	0.000989	0.054482	0.000623	0.377876	0.403299
chr11	12924978	12925246	100	93.725	100	95.119	100	100	100	chr11	12923929	12925929	+	NM_058169	BORCS5	0.221677	0.04803	0.245267	0.090717	0.204538	0.073067	0.055972	0.531818	0.219217
chr11	18771034	18771263	88.235	88.889	92.308	96.154	85.714	81.818	100	chr11	18770863	18772863	-	NM_024730	RERGL	0.173169	0.105788	0.095044	0.113182	0.061752	0.070228	0.042136	-0.137295	0.769112
chr11	22150217	22150619	8.712	0	0	0	0	0	0	chr11	22148312	22150312	+	NM_024854	PYROXD1	4.62881	3.44673	3.48558	3.86255	2.96224	4.28615	4.46122	0.542041	0.208797
chr11	31649875	31650692	0	0	0	0	0	0	7.143	chr11	31648483	31650483	+	NM_001080509	TSPAN11	1.00971	1.56034	1.58522	2.48903	1.82603	1.3016	1.05899	-0.42308	0.344274
chr11	32189412	32189804	0	0	27.273	0	0	0	0	chr11	32187517	32189517	+	NM_173802	ETFBKMT	0.763995	0.978453	0	0	0.999304	0.897633	1.06931	-0.632052	0.127782
chr11	32189412	32189804	0	0	27.273	0	0	0	0	chr11	32188017	32190017	+	NM_001135863	ETFBKMT	0.061462	0.038639	0	0	0.058337	0.040452	0.052114	-0.61044	0.145436
chr11	47805359	47809210	0	9.091	0	0	0	0	0	chr11	47803904	47805904	+	NM_005430	WNT1	0.242708	0.245139	0.218555	0.083985	0.329711	0.340232	0.277128	-0.0158342	0.973122
chr11	48395490	48397624	0	0	0	0	0	0	9.091	chr11	48394935	48396935	+	NM_012284	KCNH3	18.0067	12.0472	18.3454	14.9383	24.7363	21.1353	20.9498	0.246705	0.593809
chr11	49662993	49664893	2.778	0	0	0	0	0	10.644	chr11	49662014	49664014	+	NM_005171	ATF1	0.006052	0	0.007391	0.006723	0.009467	0.117632	0.008894	-0.186501	0.688864
chr11	50898480	50899816	0	0	5.556	0	2.778	4.762	7.143	chr11	50896835	50898835	+	NM_181711	GRASP	13.4642	11.6789	15.2843	1.44766	14.9388	7.4812	13.7707	0.384391	0.394559
chr11	51102451	51103241	5.556	0	0	0	0	0	0	chr11	51100619	51102619	+	NM_005556	KRT7	0.387862	0.078816	0.313947	0	0.188075	0.368057	0	0.514635	0.237271
chr11	51783817	51784453	23.077	28.571	41.176	5.556	28.571	46.154	2.5	chr11	51782165	51784165	+	NM_000224	KRT18	0.042395	0.126827	0.097256	0.534997	0.688437	0.062563	0.036225	-0.212544	0.647268
chr11	52550886	52551161	100	100	90.909	100	100	85.714	100	chr11	52550957	52552957	-	NM_005176	ATP5G2	0.523028	0	0.760433	0	0.539471	0.613531	0.675919	-0.475301	0.28107
chr11	52550886	52551161	100	100	90.909	100	100	85.714	100	chr11	52550957	52552957	-	NM_001002031	ATP5G2	0	2.4114	0	1.12183	0	0	0	0.355148	0.434374
chr11	54835506	54835880	4.167	0	0	0	0	0	0	chr11	54833582	54835582	+	NM_201445	DGKA	0	0	0	0.259206	0.100034	0	0	-0.228678	0.621854
chr11	54835506	54835880	4.167	0	0	0	0	0	0	chr11	54833582	54835582	+	NM_201444	DGKA	0	0	0	0	0.20374	0.76681	0	-0.212871	0.646751
chr11	55258119	55258718	0	0	0	9.091	0	0	0	chr11	55256668	55258668	-	NM_001127460	PAN2	2.69115	2.32291	2.19012	2.18198	1.40931	2.86385	2.07539	-0.0618419	0.895215
chr11	55258119	55258718	0	0	0	9.091	0	0	0	chr11	55256668	55258668	-	NM_014871	PAN2	2.26437	3.46405	2.01618	1.41011	4.35645	2.15626	2.56462	-0.531199	0.219856
chr11	56174696	56175254	5	18.182	0	6.667	3.125	0	6.905	chr11	56174653	56176653	+	NM_007224	NXPH4	0.374734	0.421046	1.02473	0.133791	0.41423	0.743125	0.902819	-0.411067	0.359585
chr11	56176614	56177219	3.775	0	0	0	0	11.111	0	chr11	56174653	56176653	+	NM_007224	NXPH4	0.374734	0.421046	1.02473	0.133791	0.41423	0.743125	0.902819	0.139644	0.765238
chr11	56201146	56201367	14.881	18.182	27.273	0	0	9.091	16.042	chr11	56201116	56203116	-	NM_145064	STAC3	0.017862	0.009835	0.011473	1.19535	0.763639	0.321201	1.14283	-0.636797	0.124063
chr11	56595387	56597160	0	0	11.212	9.729	0	0	7.692	chr11	56594588	56596588	+	NM_182947	ARHGEF25	22.9592	5.66495	44.3592	86.9485	39.5936	46.252	46.6198	0.647878	0.115593
chr11	56604782	56605020	29.412	28.718	25.175	13.636	24.405	22.727	26.667	chr11	56603061	56605061	+	NM_133489	SLC26A10	0.420584	1.476	0.887107	3.22945	2.05554	1.66377	1.59321	-0.869763	0.0109469
chr11	56816333	56816565	92.857	100	100	96.154	92.308	93.75	93.75	chr11	56815252	56817252	-	NM_005730	CTDSP2	12.4317	15.0415	9.37004	14.8053	0.142121	11.5607	14.3688	0.362425	0.424327
chr11	78094693	78094894	0	0	0	0	0	0	7.692	chr11	78092755	78094755	+	NM_001135805	SYT1	0.220015	0.252028	0.05037	0.57674	0.360475	0	0.160461	-0.160624	0.73082
chr11	78094693	78094894	0	0	0	0	0	0	7.692	chr11	78093441	78095441	+	NM_005639	SYT1	90.8699	44.084	93.4588	57.387	77.6706	105.551	82.0952	0.0692696	0.882686
chr11	87553821	87554152	100	94.118	100	100	89.474	95.833	87.083	chr11	87553948	87555948	+	NM_015103	PLXND1	3.61128	3.32822	3.0577	1.58176	6.37293	3.14401	3.4045	-0.580696	0.17161
chr11	87865612	87865874	42.857	20.526	33.333	44.792	44.949	33.333	30.769	chr11	87864259	87866259	-	NM_020187	HMCES	7.40046	8.90142	5.65312	16.6939	3.24361	6.88295	6.58265	0.141198	0.762677
chr11	87865612	87865874	42.857	20.526	33.333	44.792	44.949	33.333	30.769	chr11	87864259	87866259	-	NM_001006109	HMCES	0.02265	0	0	0	0	0	0	0.346354	0.446635
chr11	88155408	88155617	92.857	100	100	94.444	100	100	94.444	chr11	88154214	88156214	-	NM_024768	EFCC1	0.605476	0.472488	0.385726	0.279409	0.64231	0.321741	0.395449	0.0061309	0.989592
chr11	88209224	88209872	27.273	9.524	7.692	14.286	12.917	8.333	20	chr11	88207296	88209296	+	NM_020741	KIAA1257	0.40823	0.575929	0.150592	0.332821	0.574483	0.143806	0.234331	0.160427	0.731141
chr11	105445433	105445700	0	0	0	8.333	0	0	0	chr11	105444568	105446568	+	NM_020244	CHPT1	0	0.011181	0	0	0	0	0.009893	-0.257526	0.577161
chr11	105643885	105644801	0	0	0	5.051	0	0	0	chr11	105642236	105644236	+	NM_018370	DRAM1	0.358819	0.419352	0.416864	0.521788	0.386269	0.368536	0.442271	0.842518	0.017333
chr11	110272497	110279126	4.257	0	0	0	0	0	0	chr11	110272737	110274737	+	NM_213594	RFX4	0	0	2.34347	1.51364	0.692355	0.986383	0	-0.38758	0.390309
chr11	114468158	114468545	17.424	36.603	28.571	23.443	25.806	26.491	28.286	chr11	114466204	114468204	+	NM_152591	CCDC63	0	0	0	0.135274	0	0	0	-0.244787	0.596774
chr11	115692668	115693647	0	0	0	7.692	0	0	0	chr11	115691048	115693048	+	NM_006817	ERP29	1.13136	0.041959	0.41999	1.16158	1.00421	1.32599	0.292861	0.343659	0.450418
chr11	116669288	116669587	0	9.091	6.667	0	0	0	0	chr11	116667325	116669325	+	NM_006187	OAS3	0.564182	0.579404	0.989002	3.69923	0.852057	0.892819	0.669736	-0.254459	0.581865
chr11	116797524	116798471	66.667	73.03	70.588	75	63.526	58.571	73.03	chr11	116795613	116797613	+	NM_004416	DTX1	5.63267	8.05799	7.55346	12.3611	12.2876	7.08199	6.61255	0.134232	0.774168
chr11	125408540	125408753	96.154	98.276	94.118	89.655	91.667	88.194	94.444	chr11	125408493	125410493	+	NM_194271	RNF34	3.65433	6.20687	6.54082	3.86571	4.30008	4.96491	3.74221	0.284223	0.536739
chr11	127774611	127774848	96.667	100	100	100	100	100	91.667	chr11	127774129	127776129	+	NM_180699	SNRNP35	0.076489	0.039039	0.571067	0.473186	0.036331	0.566385	0.061726	0.454851	0.305155
chr11	134540530	134541893	25	0	8.333	0	0	0	0	chr11	134540579	134542579	+	NM_007197	FZD10	0	0	0	0.087236	0.077381	0	0.112094	-0.461386	0.297363
chr11	135280090	135280518	92.308	94.444	95.652	100	92.308	93.651	91.987	chr11	135280513	135282513	+	NM_006325	RAN	31.2864	29.0018	78.8373	67.7233	29.3777	30.1004	44.5949	0.689308	0.086673
chr11	135280885	135281511	63.158	0	0	74.457	0	8.333	18.182	chr11	135280513	135282513	+	NM_006325	RAN	31.2864	29.0018	78.8373	67.7233	29.3777	30.1004	44.5949	0.199783	0.667565
chr11	136747812	136748229	55.903	67.857	38.421	24.269	52.381	50	39.819	chr11	136746326	136748326	-	NM_021808	GALNT9	0	0	0	0	0.015645	0	0	0.16976	0.71594
chr11	136747812	136748229	55.903	67.857	38.421	24.269	52.381	50	39.819	chr11	136746326	136748326	-	NM_001122636	GALNT9	19.9532	0.630163	18.9091	15.7244	18.0542	17.0518	20.22	-0.550653	0.200207
chr11	137371113	137371315	92.308	90	87.868	81.534	82.576	83.333	93.75	chr11	137371159	137373159	-	NM_001161344	CHFR	0	0	3.32912	0	0	3.15291	0	-0.232351	0.616109
chr12	1391592	1392390	93.427	90.476	93.75	90.909	91.667	94.444	89.737	chr12	1389689	1391689	+	NM_207312	TUBA3E	0.187659	0.152775	0.16016	0.269975	0.070711	0.204976	0.257228	-0.217132	0.640013
chr12	3759826	3760415	0	0	0	7.692	0	0	0	chr12	3758104	3760104	+	NM_004805	POLR2D	0.22387	0.161181	0.372428	0.192826	0.330844	0.198427	0.216892	-0.279197	0.544275
chr12	13341374	13341648	0	0	0	0	0	7.692	0	chr12	13339928	13341928	+	NM_001426	EN1	0	0.008244	0	0	0	0	0	-0.166667	0.720971
chr12	21885268	21885998	9.091	0	0	0	0	0	0	chr12	21883322	21885322	+	NM_015361	R3HDM1	12.0025	6.69925	13.9995	8.77677	18.9192	16.7119	17.8572	-0.148355	0.750907
chr12	36375142	36376827	0	0	0	0	0	0	6.696	chr12	36374542	36376542	+	NM_001616	ACVR2A	1.40067	0	1.68253	0	0	0.935378	1.22912	0.287506	0.531834
chr12	40078785	40079049	86.667	84.21	89.572	86.667	85.714	78.571	84.21	chr12	40077572	40079572	+	NM_018151	RIF1	4.29214	3.32405	3.95493	4.44306	3.13246	3.65407	4.03869	0.324798	0.477224
chr12	42603005	42603285	100	100	91.486	94.737	97.059	83.333	100	chr12	42603236	42605236	+	NM_052917	GALNT13	4.78195	7.21653	4.56827	2.18276	0	4.45651	4.46508	0.0871061	0.852684
chr12	45086825	45087054	53.333	11.765	30.769	42.857	36.842	21.429	24.265	chr12	45086450	45088450	-	NM_006186	NR4A2	3.73379	0	2.38196	1.63329	4.12217	5.06909	2.84483	0.327716	0.47304
chr12	58443204	58443558	8.333	0	0	0	0	0	0	chr12	58441257	58443257	+	NM_004792	PPIG	23.8084	20.336	18.3628	14.0454	19.2638	22.7645	21.4037	0.518931	0.232694
chr12	65128797	65128999	6.25	0	8.333	21.825	7.418	0	11.111	chr12	65127783	65129783	+	NM_006898	HOXD3	0.009397	0	0.009812	0	0.013011	0.012441	0	-0.416364	0.3528
chr12	71242470	71242804	100	100	100	100	100	95.743	100	chr12	71240474	71242474	+	NM_001101	ACTB	1.03986	0	0.108605	0.626509	0.202043	0	0.487879	0.401696	0.37172
chr12	90253834	90254578	0	0	0	11.264	0	0	0	chr12	90252447	90254447	+	NM_001136039	NIF3L1	8.23294	0.047358	0	0	0	0	0	-0.167784	0.719154
chr12	90253834	90254578	0	0	0	11.264	0	0	0	chr12	90252502	90254502	+	NM_021824	NIF3L1	6.69408	0.925598	0.512781	0.655531	0.908837	0.578713	0.625065	-0.175104	0.707271
chr12	98917844	98918548	9.091	0	0	0	0	0	0	chr12	98916308	98918308	+	NM_001039538	MAP2	1.31039	5.92619	1.20342	1.83215	1.99532	3.24916	1.29622	-0.281983	0.540094
chr12	99261187	99261594	0	0	0	0	0	0	3.125	chr12	99259562	99261562	+	NM_032504	UNC80	6.93691	6.87974	14.3077	6.7087	7.3496	10.6991	9.71027	0.119488	0.798596
chr12	99261187	99261594	0	0	0	0	0	0	3.125	chr12	99259562	99261562	+	NM_182587	UNC80	8.31997	5.52954	0.539828	5.73554	10.6277	8.14149	9.70496	0.359195	0.428776
chr12	107665023	107665273	83.333	82.857	88.235	83.974	83.333	82.609	74.206	chr12	107664090	107666090	+	NM_198483	RUFY4	0	0	0.114738	0.119239	0	0	0	0.556757	0.194223
chr12	108686088	108688118	0	6.351	4.174	8.696	4.651	5.556	0	chr12	108685602	108687602	-	NM_194302	CFAP65	0.30688	0.414068	0.31244	0.353275	0.067336	0.063491	0.162443	0.223294	0.630304
chr12	108934131	108934637	63.068	52.178	60.556	47.826	50	50	58.333	chr12	108934457	108936457	+	NM_001008910	STK16	10.6715	3.04593	2.24005	9.24099	2.18882	2.04696	1.8574	0.163443	0.726222
chr12	109120665	109121304	0	2	0	0	0	9.091	7.143	chr12	109118881	109120881	+	NM_005876	SPEG	0	1.34135	0.212405	1.7719	2.08534	0.560526	0.634975	-0.263918	0.567398
chr12	109182772	109184922	18.75	19.048	17.787	13.809	20	18.182	23.077	chr12	109182876	109184876	+	NM_013335	GMPPA	0.73629	0.489949	0.46198	0.637561	0.800068	0.639703	0.784932	0.433418	0.331323
chr12	109182772	109184922	18.75	19.048	17.787	13.809	20	18.182	23.077	chr12	109182906	109184906	+	NM_205847	GMPPA	0.178813	0.193142	0.41664	0.524498	0.097022	0.32289	0.320357	-0.582994	0.169511
chr12	109227395	109227871	5.882	12.5	17.424	16.667	10.526	13.118	8.333	chr12	109227782	109229782	+	NM_001005209	TMEM198	0.290809	0	0	0	0	0	0	-0.649444	0.114421
chr12	120039020	120039231	100	93.636	93.75	100	100	93.75	100	chr12	120038428	120040428	+	NM_007237	SP140	0.04603	0.086737	0.020945	0.013105	0.036453	0.023597	0	-0.384516	0.394392
chr12	121224834	121225908	0	0	0	9.091	0	0	28.571	chr12	121223066	121225066	+	NM_145236	B3GNT7	0.357547	0.462528	0.488754	0.750805	0.614638	0.3369	0.426826	0.0551242	0.90656
chr12	122351411	122353970	0	0	0	0	4.257	0	0	chr12	122353668	122355668	+	NM_000751	CHRND	0.013473	0.018535	0	0.014201	0.023863	0.053012	0.099795	-0.103209	0.825718
chr12	126008819	126015811	6.25	7.143	7.143	5.409	6.667	7.846	5.556	chr12	126008918	126010918	-	NM_001485	GBX2	0.098858	0	0	0	0	0.092467	0	0.342811	0.451611
chr12	126394902	126395364	36.364	55	22.253	64.171	54.167	14.835	18.182	chr12	126395190	126397190	+	NM_020311	ACKR3	0.482402	0.195107	0	0.056364	0.268898	0.535709	0.254708	-0.368301	0.416282
chr12	126395636	126396058	25	70.588	58.333	72.078	35.714	33.333	28.571	chr12	126395190	126397190	+	NM_020311	ACKR3	0.482402	0.195107	0	0.056364	0.268898	0.535709	0.254708	-0.755737	0.0494047
chr12	127452131	127452629	0	0	0	7.143	0	5.263	18.182	chr12	127451118	127453118	+	NM_001137550	LRRFIP1	8.11446	2.58102	7.55166	5.96584	7.26761	8.62684	9.23989	0.445112	0.31693
chr12	127524562	127524956	0	0	0	20.833	0	0	0	chr12	127524512	127526512	+	NM_001137552	LRRFIP1	3.84463	0	3.51823	4.37248	3.11808	6.11307	3.81057	0.200217	0.666873
chr12	127524562	127524956	0	0	0	20.833	0	0	0	chr12	127524512	127526512	+	NM_001137551	LRRFIP1	0.574821	0.753056	0.778518	0.46721	0.437355	0.73498	0.598819	-0.488303	0.266218
chr12	127631945	127632917	78.571	83.333	82.971	78.261	80.769	73.206	69.615	chr12	127630309	127632309	+	NM_001080504	RBM44	2.06948	0.056249	1.22524	0.240701	2.62422	2.3732	1.83781	-0.418732	0.349784
chr12	127942126	127942337	100	95.65	92.857	100	100	100	100	chr12	127942134	127944134	+	NM_194312	ESPNL	0.036167	0.0134	0	0.049981	0.029625	0.023844	0.040202	0.875006	0.00990729
chr12	131184680	131185384	89.474	93.478	94.737	95.652	96.154	92.308	94.118	chr12	131184285	131186285	-	NM_005336	HDLBP	9.01078	12.7622	9.43618	12.4581	10.6929	9.21094	13.0913	0.485264	0.269656
chr12	131552236	131552881	0	0	0	11.765	0	0	0	chr12	131550571	131552571	+	NM_032515	BOK	0	5.14289	10.5899	17.8027	11.9352	4.53767	9.03946	0.711552	0.072944
chr13	724061	724646	45.455	45.455	30	28.571	39.685	45.455	41.176	chr13	722227	724227	+	NM_001034914	KCNIP3	0.008785	0.009059	0.78078	0.004916	0	23.7841	27.8931	0.338326	0.45794
chr13	1138936	1139661	0	0	0	2	0	0	0	chr13	1137347	1139347	+	NM_001008949	ITPRIPL1	0.06285	0.056501	0.119633	0.024694	0.158742	0.128681	0.125717	-0.65288	0.111872
chr13	1138936	1139661	0	0	0	2	0	0	0	chr13	1138217	1140217	+	NM_178495	ITPRIPL1	0.339479	0.146805	0.249628	0.31452	0.539342	0.244443	0.156158	0.0996017	0.831748
chr13	1149147	1150078	0	0	0	0	0	0	9.091	chr13	1147648	1149648	+	NM_015341	NCAPH	0.272614	0.191798	0.258799	0.246425	0.241366	0.439473	0.276034	0.00464682	0.992111
chr13	7075228	7075461	100	96.429	100	90.909	63.636	98.148	100	chr13	7073562	7075562	-	NM_032718	MFSD9	0.059252	0.155476	0.010232	0.031138	0.03045	0.017968	0.019997	0.0945024	0.840283
chr13	14719052	14719321	81.818	92.857	90.909	95.833	71.429	78.571	84.524	chr13	14718397	14720397	+	NM_004336	BUB1	0.317077	0.32576	0.546037	0.431398	0.490294	0.380663	0.504522	-0.0627294	0.893717
chr13	16074192	16075923	0	0	0	0	0	0	15.385	chr13	16072838	16074838	+	NM_006343	MERTK	5.66753	2.53776	2.18508	3.72641	6.49432	2.97049	3.01724	-0.209663	0.651836
chr13	16719903	16720365	12.5	0	0	0	0	0	0	chr13	16718115	16720115	+	NM_032309	CHCHD5	11.7758	17.5176	12.3851	10.7981	10.7999	10.702	9.90424	-0.0356051	0.939593
chr13	20432953	20433392	13.333	14.286	11.765	9.091	0	11.309	3.333	chr13	20431087	20433087	+	NM_172101	CD8B	0	0.019689	0	0	0	0	0	0.432947	0.331908
chr13	20481636	20481965	0	0	6.667	6.513	9.091	0	5.263	chr13	20481074	20483074	+	NM_001145873	CD8A	0.696054	1.20708	0.968911	0.599874	1.47475	0.786901	0.735724	0.301934	0.510463
chr13	34298617	34299176	3.935	0	0	0	0	0	0	chr13	34296804	34298804	+	NM_001135032	EVA1A	0.538403	1.15862	0.935408	0.33737	0.831376	0.542898	0.527591	-0.241894	0.601256
chr13	35201724	35202177	30.147	13.333	12.5	11.765	8.696	8.333	17.647	chr13	35199907	35201907	+	NM_138689	PPP1R14B	0.035663	0.075541	0	0.071004	0	0.080319	0	-0.148622	0.750469
chr13	35407285	35407972	14.359	8.333	8.333	0	15.79	16.667	15.038	chr13	35405675	35407675	+	NM_001009812	LBX2	0	0.016938	0	0	0	0	0	-0.211212	0.64938
chr13	35470059	35470756	0	0	0	0	0	0	2.703	chr13	35469745	35471745	+	NM_033046	RTKN	5.25144	5.89598	4.46859	8.22199	2.72761	4.37933	5.97407	0.180712	0.698198
chr13	35471630	35471836	4.904	0	0	0	0	0	0	chr13	35469745	35471745	+	NM_033046	RTKN	5.25144	5.89598	4.46859	8.22199	2.72761	4.37933	5.97407	-0.00586105	0.99005
chr13	35777545	35778301	11.111	0	2.174	9.091	0	0	35.417	chr13	35775949	35777949	+	NM_212552	BOLA3	1.21713	0.574138	0.760756	0.653663	0.463387	0.683561	0.733211	0.277552	0.546751
chr13	36580838	36581212	0	0	5.051	0	0	0	0	chr13	36579041	36581041	+	NM_001080410	FBXO41	16.3856	21.6255	19.6647	18.9362	24.3631	20.759	20.4938	-0.117501	0.801899
chr13	44700187	44700410	100	100	90.909	92.237	100	100	92.582	chr13	44698876	44700876	-	NM_001005386	ACTR2	174.168	60.4577	8.18265	69.9397	63.3332	10.1381	179.358	0.00725007	0.987692
chr13	46984868	46986062	46.667	11.882	29.286	54.545	45.804	34.314	47.059	chr13	46985042	46987042	-	NM_014562	OTX1	0	0	0.029635	0.078303	0.296219	0	0.26383	0.479234	0.276539
chr13	46992638	46997372	15.79	15.385	14.286	7.143	11.765	18.182	11.765	chr13	46996554	46998554	-	NM_015252	EHBP1	0	0.000292	0	0.000352	0.000507	2e-06	0.014836	-0.233023	0.61506
chr13	47813100	47813374	90.909	94.737	93.75	96.667	100	92.308	100	chr13	47812055	47814055	-	NM_006577	B3GNT2	2.28116	10.4622	4.9582	2.68916	5.62572	4.44761	3.8638	0.0880271	0.851139
chr13	56227541	56228039	0	7.143	0	6.066	0	0	0	chr13	56225669	56227669	+	NM_006794	GPR75	0	0	0	0.545337	0.461332	0	0.453531	0.108651	0.816634
chr13	74114705	74115446	2.941	0	0	0	0	0	0	chr13	74112900	74114900	+	NM_005102	FEZ2	11.2949	14.7528	14.0844	12.4308	14.5997	12.5441	8.83691	-0.282997	0.538575
chr13	74114705	74115446	2.941	0	0	0	0	0	0	chr13	74112900	74114900	+	NM_001042548	FEZ2	19.4339	15.9116	24.163	14.6998	37.3686	18.5247	20.927	-0.123681	0.791635
chr13	79144896	79146381	5.882	0	0	6.905	0	0	0	chr13	79143627	79145627	+	NM_000348	SRD5A2	0.105437	0.225806	0.15323	0.120741	0.115341	0.108744	0.151402	-0.422817	0.344606
chr13	83395136	83395867	38.462	33.333	36.364	34.167	41.379	46.875	54.545	chr13	83394991	83396991	-	NM_178564	NRBP2	0.001332	0.023023	0.015494	0.031266	0.001754	0.007956	0.001639	-0.685277	0.089296
chr13	83395136	83395867	38.462	33.333	36.364	34.167	41.379	46.875	54.545	chr13	83393683	83395683	-	NM_013392	NRBP1	2.90959	3.51414	9.30615	10.6423	2.65632	9.7386	12.0036	0.4531	0.307257
chr13	83461040	83461389	82.784	90.476	81.25	87.868	86.667	78.571	92.857	chr13	83460316	83462316	-	NM_014748	SNX17	4.44285	1.0787	1.2923	3.54933	3.29541	4.76326	3.84975	-0.242966	0.599594
chr13	83550079	83552478	21.429	23.077	28.079	16.667	18.899	18.75	25	chr13	83548266	83550266	+	NM_003353	UCN	0.99724	1.2227	1.07345	0.721969	1.16658	1.14366	1.28041	0.49746	0.255978
chr13	83550079	83552478	21.429	23.077	28.079	16.667	18.899	18.75	25	chr13	83549271	83551271	-	NM_032546	TRIM54	0	0	0.286487	0	0.010299	0.108019	0.021227	0.606806	0.148518
chr13	83757198	83757765	0	0	23.077	0	0	5.882	2.632	chr13	83755260	83757260	+	NM_006569	CGREF1	40.8124	31.2554	42.1883	38.6894	39.812	41.8155	46.3169	0.315502	0.490641
chr13	83789790	83791340	0	4.545	0	0	0	0	0	chr13	83788621	83790621	-	NM_007046	EMILIN1	0.001935	0.0591	0.515426	0.003943	0.359181	0.005552	0.165541	-0.215354	0.642822
chr13	85649060	85649280	33.807	25.427	18.182	30.769	42.857	61.818	57.537	chr13	85648067	85650067	+	NM_153759	DNMT3A	0.456333	0.823252	0	0	0	0	0	-0.405776	0.366416
chr13	89924101	89924452	22.253	21.429	11.688	17.914	26.619	22.233	25	chr13	89922186	89924186	+	NM_000384	APOB	0.006047	0	0.072726	0.033358	0.031602	0.028797	0.026251	-0.656874	0.108944
chr13	91004615	91005249	0	0	0	0	0	0	2.778	chr13	91002856	91004856	+	NM_002381	MATN3	0.148377	0.207461	0.263525	0.345077	0.311453	0.199593	0.13876	-0.512855	0.239179
chr13	99315376	99316189	0	0	0	0	3.125	0	0	chr13	99313510	99315510	+	NM_012344	NTSR2	5.45496	25.9636	9.34787	9.86384	10.4241	8.06481	5.63683	-0.0160385	0.972776
chr13	107936131	107936694	9.091	18.75	9.091	11.111	12.5	16.667	7.692	chr13	107935501	107937501	-	NM_018436	ALLC	0.578507	0.405682	0.289053	0.306573	0.521922	0.184404	0.230371	-0.0684912	0.883998
chr14	95900	98526	3.704	6.667	4.545	0	4.762	5.719	7.143	chr14	94070	96070	+	NM_138329	NLRP6	0	0	0	0	0	0	0.004633	0.462291	0.296291
chr14	533468	533700	20.714	38.235	0	38.462	30.09	50	42.657	chr14	531944	533944	+	NM_022772	EPS8L2	0.070585	0.288465	0.106783	0	0.088152	0	0	-0.221232	0.633549
chr14	533858	534526	27.273	41.667	18.182	35.897	26.316	18.182	20	chr14	531944	533944	+	NM_022772	EPS8L2	0.070585	0.288465	0.106783	0	0.088152	0	0	0.597774	0.156318
chr14	1066895	1067147	90.476	88.462	87.302	82.738	89.286	92	85.714	chr14	1066134	1068134	+	NM_002458	MUC5B	0	0.001602	0	0	0	0	0	0.0663141	0.887669
chr14	5890792	5891347	0	0	10	6.458	5	5.441	5.263	chr14	5891125	5893125	+	NM_001876	CPT1A	0.501511	1.06751	0.023425	0.684092	0.590169	0.682778	1.15754	-0.524162	0.227178
chr14	5892711	5893166	0	15	0	0	0	0	0	chr14	5891125	5893125	+	NM_001876	CPT1A	0.501511	1.06751	0.023425	0.684092	0.590169	0.682778	1.15754	0.463169	0.295252
chr14	5982221	5983844	0	4.904	7.179	0	0	0	6.667	chr14	5980403	5982403	+	NM_004923	TESMIN	0	0	0	0.037384	0	0	0	-0.346265	0.44676
chr14	5982221	5983844	0	4.904	7.179	0	0	0	6.667	chr14	5980403	5982403	+	NM_001039656	TESMIN	0	0	0.014507	0.04788	0	0.01369	0	-0.276223	0.548752
chr14	6565425	6567064	0	0	8.333	0	0	0	6.905	chr14	6564265	6566265	+	NM_001277	CHKA	1.89554	14.5275	14.3004	11.0542	12.3655	15.7594	13.1438	0.278848	0.544801
chr14	6695222	6696473	8.712	6.25	0	22.5	0	5.278	26.667	chr14	6693306	6695306	+	NM_030930	UNC93B1	0.264001	1.2887	0.246621	0.452557	0.465801	0.283445	0.376976	-0.0605739	0.897355
chr14	6929988	6932276	92.98	93.333	93.333	93.75	94.118	91.833	93.75	chr14	6932092	6934092	-	NM_003977	AIP	1.22093	1.19979	0.961429	1.0349	1.03981	1.02431	0.91945	-0.175225	0.707074
chr14	7015621	7016035	93.218	93.427	92.308	87.5	90.909	86.039	93.934	chr14	7014532	7016532	-	NM_003952	RPS6KB2	14.1619	15.9466	12.5611	14.2227	12.9117	14.6262	13.3259	-0.118779	0.799774
chr14	7051774	7052695	0	0	0	0	0	0	4.545	chr14	7049938	7051938	+	NM_001008709	PPP1CA	0.29396	0.52209	0.552727	0	0	0	0.614124	0.515836	0.235987
chr14	7051774	7052695	0	0	0	0	0	0	4.545	chr14	7049938	7051938	+	NM_002708	PPP1CA	44.6355	55.6682	44.894	11.1761	49.0831	43.9296	41.1352	-0.0114469	0.980568
chr14	7155132	7156334	0	7.143	0	0	5.719	0	18.182	chr14	7154984	7156984	-	NM_207354	ANKRD13D	1.11385	1.3048	0	1.21048	1.22934	1.24787	0	-0.439957	0.323242
chr14	8451034	8451358	0	0	11.111	7.143	0	8	0	chr14	8449112	8451112	+	NM_033036	GAL3ST3	1.97446	2.29783	2.1669	2.14433	2.73031	1.69261	2.02825	-0.372657	0.410355
chr14	8621087	8622447	2.47	0	0	3.175	0	1.282	0	chr14	8619134	8621134	-	NM_006848	CCDC85B	0.019293	0.009572	0.021953	0.015109	0.00721	0.019236	0.014572	0.330374	0.46924
chr14	8623873	8624172	34.167	60.769	68.452	53.261	66.758	53	54.545	chr14	8622922	8624922	+	NM_198897	FIBP	3.03916	9.44202	12.6074	2.33996	0.034465	3.61789	3.48002	0.390732	0.386126
chr14	8742098	8743953	0	0	3.923	8.333	0	4.381	0	chr14	8741391	8743391	+	NM_138368	AP5B1	2.02878	3.14791	2.38556	3.05169	3.27861	2.844	2.88873	0.068985	0.883166
chr14	8832123	8832795	0	7.418	0	0	0	0	0	chr14	8832226	8834226	-	NM_006747	SIPA1	0.156995	0.196017	0.126851	0.389946	0.127787	0.117054	0.180626	0.0509312	0.913649
chr14	8832123	8832795	0	7.418	0	0	0	0	0	chr14	8832226	8834226	-	NM_153253	SIPA1	1.18685	1.59125	0.939041	2.43575	1.1799	1.18202	1.03596	0.194516	0.67599
chr14	8893479	8894357	33.333	29.412	29.412	15.385	23.077	35	33.333	chr14	8891622	8893622	-	NM_001099409	EHBP1L1	1.51993	2.39656	1.66737	1.55872	2.41662	1.73298	1.51377	-0.173016	0.710655
chr14	8914223	8914842	5.159	0	6.667	0	4.348	0	0	chr14	8912793	8914793	-	NM_001098785	FAM89B	0.152459	4.95255	0.097566	3.0017	3.71532	0.188792	10.7435	-0.516851	0.234904
chr14	8931306	8932433	4.762	0	0	0	0	0	0	chr14	8929858	8931858	+	NM_001130144	LTBP3	1.65461	2.25478	1.51098	1.98508	1.65669	1.84971	1.72152	-0.26494	0.565842
chr14	8950194	8952721	50	52.381	61.538	58.824	62.5	75	66.667	chr14	8950478	8952478	-	NM_020680	SCYL1	25.8491	26.4983	24.8979	26.6652	28.7145	24.4028	25.5247	-0.356352	0.432707
chr14	9157249	9157450	93.376	87.5	89.336	93.928	85.714	91.667	92.582	chr14	9157083	9159083	-	NM_145719	TIGD3	1.32475	0.858676	0.832067	0.801599	0.923459	1.20067	1.24826	0.473036	0.283694
chr14	9816753	9817174	20	0	27.273	0	7.143	7.692	33.333	chr14	9815662	9817662	+	NM_153819	RASGRP2	1.01708	9.39132	2.95914	0	0	4.23357	4.26605	-0.0844196	0.857195
chr14	10249632	10251864	16.667	13.809	20.87	14.286	19.048	18.99	16.667	chr14	10249133	10251133	-	NM_033310	KCNK4	0.68114	0.766013	0	1.3581	1.98537	1.50579	0	-0.0420359	0.928701
chr14	10305430	10306959	0	3.704	0	0	0	0	7.292	chr14	10304682	10306682	+	NM_001031801	LIMK2	9.99942	14.5686	11.4765	12.5672	9.81341	10.8426	8.67954	-0.15329	0.742814
chr14	10561933	10564665	6.25	7.692	9.091	0	9.091	9.091	29.911	chr14	10562846	10564846	-	NR_003089	OTUB1	23.4243	28.7384	28.0425	29.0782	38.0768	31.8367	25.3786	-0.232626	0.615679
chr14	10561933	10564665	6.25	7.692	9.091	0	9.091	9.091	29.911	chr14	10562846	10564846	-	NM_017670	OTUB1	22.1583	0	25.2005	34.3906	0	0	24.9717	0.036647	0.937828
chr14	10657406	10657884	0	0	0	0	0	0	9.091	chr14	10657710	10659710	+	NM_173587	RCOR2	5.22968	3.21533	4.15339	1.59294	4.13318	5.06312	5.96167	0.536533	0.214382
chr14	12246537	12248014	8.893	3.333	7.143	11.212	0	0	7.692	chr14	12245430	12247430	+	NM_002032	FTH1	17.6587	22.8671	17.8692	14.4382	24.7228	20.6229	13.5893	-0.84795	0.0159257
chr14	12316336	12316610	100	96.667	100	100	96.154	100	100	chr14	12316333	12318333	+	NM_021727	FADS3	4.48801	5.71971	8.60567	7.04592	12.1147	8.18362	7.1616	-0.42808	0.337984
chr14	13433782	13435113	91.667	83.333	90.238	84.808	86.667	86.667	89.286	chr14	13434561	13436561	-	NM_024098	CCDC86	0.286712	0.27027	0.222207	0.188016	0.340358	0.425658	0.233807	-0.0664492	0.887441
chr14	14830774	14831454	88.889	84.615	92.857	77.778	83.333	87.82	91.667	chr14	14830825	14832825	+	NM_174934	SCN4B	9.15145	48.2757	2.49963	2.35995	5.41345	3.63166	10.1289	-0.0985311	0.833539
chr14	14830774	14831454	88.889	84.615	92.857	77.778	83.333	87.82	91.667	chr14	14830825	14832825	+	NR_024527	SCN4B	10.1115	53.668	2.75192	2.61614	5.91407	4.10926	11.3447	-0.0974356	0.835372
chr14	16105392	16106956	7.692	0	9.091	0	8.013	0	8.333	chr14	16103505	16105505	+	NM_003627	SLC43A1	1.24355	1.21901	1.47174	0.694129	1.61686	1.16921	1.45036	0.754528	0.0499827
chr14	16196920	16197199	42.857	39.943	37.413	15.385	22.222	16.667	54.545	chr14	16194931	16196931	+	NM_199329	SLC43A3	0.85131	0	0	0.009378	0	0	0	0.296061	0.519126
chr14	16196920	16197199	42.857	39.943	37.413	15.385	22.222	16.667	54.545	chr14	16194980	16196980	+	NM_014096	SLC43A3	0	1.74395	1.4583	0.688434	1.07672	1.29946	0.859533	-0.115322	0.805523
chr14	19814096	19814566	0	0	0	0	0	0	4.654	chr14	19812217	19814217	+	NM_024783	AGBL2	0.091554	0.682829	0.261463	0.431656	0.191944	0.149622	0.186396	-0.211276	0.649278
chr14	20124793	20125022	25	58.042	36.364	72.727	58.333	76.923	70.833	chr14	20123541	20125541	+	NM_002804	PSMC3	103.27	125.77	116.49	15.1425	109.175	115.955	106.997	-0.300296	0.512874
chr14	20201797	20202526	0	5.556	6.667	11.556	9.091	11.25	0	chr14	20202404	20204404	+	NM_000256	MYBPC3	0.095136	0.197758	0.014697	0.029981	0.013953	0.093314	0.24482	-0.613963	0.14248
chr14	21207068	21207942	16.667	6.905	19.091	21.591	7.692	7.692	16.026	chr14	21207022	21209022	-	NM_201532	DGKZ	0.047962	0	0.175527	4.26597	0.117113	0.095072	0.167313	0.589254	0.163858
chr14	21207068	21207942	16.667	6.905	19.091	21.591	7.692	7.692	16.026	chr14	21207022	21209022	-	NM_001105540	DGKZ	0.056977	0.011703	0.139992	31.6759	0.082604	0.411702	0.155806	0.570637	0.180945
chr14	21207068	21207942	16.667	6.905	19.091	21.591	7.692	7.692	16.026	chr14	21207022	21209022	-	NM_201533	DGKZ	0.113742	0.104428	0.022792	8.21452	0.186253	0.042807	0.293337	0.572601	0.179104
chr14	21208581	21209257	9.091	26.5	36.364	32.292	26.97	21.429	15.385	chr14	21207022	21209022	-	NM_201532	DGKZ	0.047962	0	0.175527	4.26597	0.117113	0.095072	0.167313	0.39555	0.379769
chr14	21208581	21209257	9.091	26.5	36.364	32.292	26.97	21.429	15.385	chr14	21207022	21209022	-	NM_001105540	DGKZ	0.056977	0.011703	0.139992	31.6759	0.082604	0.411702	0.155806	0.385171	0.393518
chr14	21208581	21209257	9.091	26.5	36.364	32.292	26.97	21.429	15.385	chr14	21207022	21209022	-	NM_201533	DGKZ	0.113742	0.104428	0.022792	8.21452	0.186253	0.042807	0.293337	0.372555	0.410494
chr14	23276857	23277211	0	0	0	0	8.333	23.077	0	chr14	23275832	23277832	+	NM_021926	ALX4	0.077322	0.092149	0.058125	0.086222	0.131146	0.075163	0.21785	-0.169016	0.71715
chr14	35636611	35644886	0	0	0	0	0	0	5	chr14	35641544	35643544	+	NM_001604	PAX6	0.009707	0.029542	0.086981	0.072666	0.022079	0.059478	0.033519	-0.175266	0.707009
chr14	44779631	44780378	0	0	0	0	0	0	9.091	chr14	44777862	44779862	+	NM_148893	SVIP	6.53165	0	8.29924	13.5664	0	3.00749	7.91436	0.205074	0.65913
chr14	48938319	48938725	0	0	0	0	0	0	7.692	chr14	48937829	48939829	-	NM_153347	TMEM86A	3.67124	4.133	4.18805	0	4.44567	0	4.28238	0.286407	0.533474
chr14	49362905	49363110	92.892	92.857	100	97.5	100	93.095	100	chr14	49362836	49364836	+	NM_181507	HPS5	2.90117	3.98393	3.50371	4.03932	1.49648	1.22558	3.68363	0.111279	0.812254
chr14	49945114	49945364	100	95	100	100	94.444	95.826	100	chr14	49945005	49947005	-	NM_004976	KCNC1	3.37886	1.44686	3.40605	3.18234	4.59502	3.90216	4.79633	0.166468	0.721294
chr14	50652173	50652415	58.333	61.538	75	30.769	81.818	46.429	23.37	chr14	50651461	50653461	+	NM_001017	RPS13	184.805	293.794	81.4425	93.781	150.164	126.297	105.266	0.27786	0.546287
chr14	61796932	61797504	8.333	0	0	0	4.715	8.013	9.091	chr14	61795101	61797101	+	NM_145040	PRKCDBP	3.2965	6.12082	2.01801	0.768694	3.0436	1.70812	2.33571	-0.14589	0.754957
chr14	66170070	66170293	0	0	5	0	0	0	0	chr14	66168075	66170075	+	NM_018073	TRIM68	0.960394	1.70782	1.32204	1.75996	1.29217	1.1692	1.04146	0.000248393	0.999578
chr14	68438707	68439630	0	0	0	0	3.229	0	0	chr14	68437123	68439123	+	NM_176072	P2RY2	0.024842	0.008043	0.001733	0.045461	0.008839	0.026875	0.00885	-0.257864	0.576644
chr14	68535235	68536851	0	7.692	0	0	0	0	0	chr14	68533953	68535953	+	NM_014786	ARHGEF17	8.75374	19.2979	6.47738	1.86455	5.88999	8.87371	9.50883	0.874173	0.0100686
chr14	70423198	70423540	91.667	92.308	100	95	91.154	91.667	81.868	chr14	70421204	70423204	+	NM_006764	IFRD2	0.365863	0.265958	0.228843	0.187266	0.262695	0.25582	0.309266	-0.537655	0.213238
chr14	70869983	70870413	9.091	4.348	0	0	5.051	0	0	chr14	70868111	70870111	+	NM_001235	SERPINH1	0.05927	0.065137	0.069623	0.004166	0.058312	0.093056	0.064324	0.0399922	0.932161
chr14	72467277	72467595	9.091	29.101	19.091	11.111	7.407	12.903	8.333	chr14	72465434	72467434	+	NM_001080527	MYO7B	0.003811	0	0.000249	0	0	0.006297	0	-0.19286	0.678646
chr14	81946496	81946748	9.091	26.667	9.091	7.143	8.631	13.636	26.923	chr14	81944517	81946517	+	NM_001156474	CCDC81	0.049858	0.36547	0.450634	0.352674	0.465641	0.030581	0.113885	-0.214399	0.644332
chr14	90395015	90396898	0	0	4.348	0	0	7.692	5.556	chr14	90393152	90395152	+	NM_002033	FUT4	0.131844	0.389851	0.235675	0.141691	0.254466	0.327447	0.174993	0.185746	0.69008
chr14	98243323	98243660	8.333	0	0	0	0	0	0	chr14	98241363	98243363	+	NM_001165	BIRC3	1.06444	4.24442	0.947762	0.790895	2.59683	0.641832	1.13416	-0.189177	0.68456
chr14	107504343	107504593	72.727	89.474	92.308	91.667	91.987	94.118	91.608	chr14	107503181	107505181	+	NM_178834	LAYN	0.108316	0.034355	0	0	0	0	0	-0.978671	0.000126155
chr14	108153225	108153464	100	87.5	92.857	93.333	86.039	91.667	91.667	chr14	108151344	108153344	+	NM_031275	TEX12	0.173747	2.31382	0.164836	0.028729	0.199024	0.218452	0.147485	-0.438276	0.325311
chr14	109313543	109314092	6.25	16	0	0	0	8.712	0	chr14	109311705	109313705	+	NM_017868	TTC12	0.316599	1.34167	0.31237	0.43475	0.407231	0.480107	0.10677	0.847323	0.0160845
chr14	109387603	109387960	26.136	22.222	14.286	9.091	18.75	25	25.833	chr14	109385673	109387673	+	NM_178510	ANKK1	0.0552	0.722126	0.055308	0	0.024477	0.016705	0.053376	0.178171	0.702306
chr14	113954681	113955370	0	5.556	0	0	0	0	0	chr14	113953173	113955173	+	NM_001558	IL10RA	0	0	2.0239	0	2.3732	1.48813	0	-0.343362	0.450836
chr14	113954681	113955370	0	5.556	0	0	0	0	0	chr14	113953173	113955173	+	NR_026691	IL10RA	1.65915	1.57604	0.082083	2.01674	0.095612	0.629765	2.44354	0.168597	0.717832
chr14	114618913	114622681	8.333	7.418	17.647	12.973	8.333	18.182	9.091	chr14	114616983	114618983	+	NM_001144758	PHLDB1	0	0	0	0	0	1.70762	0	0.620659	0.136944
chr14	114997803	114998325	75	64.286	72.727	55.903	56.25	54.545	45	chr14	114995840	114997840	+	NM_181721	FOXR1	0	0.047566	0.042075	0	0	0	0	0.490718	0.2635
chr14	120658308	120658657	62.912	58.712	41.667	11.212	47.5	54.637	62.374	chr14	120658455	120660455	+	NM_022370	ROBO3	0.325401	0.352258	0.350361	0.479379	0.732054	0.583108	0.528476	-0.0966106	0.836753
chr14	124680509	124681311	0	5.409	0	0	0	0	0	chr14	124679487	124681487	+	NM_000890	KCNJ5	0.164796	0	0.27815	0.150793	0.348082	0.220477	0.28402	-0.794671	0.0327384
chr14	125885160	125885506	25	8.013	43.75	12.879	8.013	18.421	16.026	chr14	125883463	125885463	+	NM_021978	ST14	0.397474	0.316703	0.565606	0.200343	0.265092	0.639203	0.601648	0.530427	0.220653
chr15	670171	671567	0	0	3.333	0	0	0	0	chr15	670613	672613	+	NM_138462	ZMYND19	13.4947	0.119281	12.003	11.0068	0.14998	11.5205	11.6573	0.260977	0.571884
chr15	991851	992124	93.203	91.667	92.015	90.909	93.929	92.308	91.315	chr15	991095	993095	-	NM_017723	TOR4A	0.017958	0	0	0.041757	0.016593	0.035427	0.020478	-0.201943	0.664119
chr15	1057083	1057638	89.566	87.5	91.177	93.548	91.379	88.444	88.874	chr15	1056625	1058625	-	NM_001144026	NDOR1	1.41686	1.37287	1.31765	0.385524	1.20951	1.95733	1.34324	-0.800779	0.0304644
chr15	1107986	1111130	0	7.692	0	0	0	0	0	chr15	1107639	1109639	-	NM_021569	GRIN1	0.914282	0.161622	0.952907	0.409871	0.431346	0.536808	0.786609	-0.655924	0.109637
chr15	1107986	1111130	0	7.692	0	0	0	0	0	chr15	1107639	1109639	-	NM_007327	GRIN1	4.07218	14.2751	8.86125	11.8073	12.3958	7.18951	7.20818	0.600303	0.154114
chr15	1176057	1176295	67.333	95	78.947	95.238	85.714	76.264	84.615	chr15	1175730	1177730	-	NM_016219	MAN1B1	11.1623	9.95345	10.5375	15.8588	10.1402	14.3407	11.9436	0.15177	0.745305
chr15	1241200	1241768	0	0	0	4.762	0	0	0	chr15	1239247	1241247	+	NM_203468	ENTPD2	0.724225	1.04925	0.855932	1.28086	0.588807	0.904375	0.821871	0.769114	0.0432518
chr15	1266155	1266950	90.476	94.444	100	91.667	90	93.333	92.857	chr15	1266722	1268722	+	NM_212533	ABCA2	0	0	15.1218	0	0	0	19.4525	0.547792	0.203041
chr15	1643688	1645102	0	4.545	0	0	0	0	18.182	chr15	1642190	1644190	+	NM_006412	AGPAT2	1.12653	1.21869	1.57729	1.04685	1.31834	1.16625	1.3681	0.244248	0.597609
chr15	1924266	1924531	100	100	95.455	100	100	100	100	chr15	1922884	1924884	-	NM_015160	PMPCA	3.82585	0	2.82553	4.61341	3.90054	0	0	-0.138905	0.766455
chr15	1991449	1993051	0	0	4.63	10.428	6.513	0	6.458	chr15	1990386	1992386	+	NM_001080849	DNLZ	0	0.000165	0	0	0	0	0	-0.428083	0.33798
chr15	2689712	2690005	92.82	85.185	96.875	95.238	93.889	92.708	90.909	chr15	2687905	2689905	+	NM_001012415	SOHLH1	0.606078	0.42362	0.018734	0.35668	0.032646	0	0.562906	-0.457649	0.301808
chr15	2689712	2690005	92.82	85.185	96.875	95.238	93.889	92.708	90.909	chr15	2687905	2689905	+	NM_001101677	SOHLH1	0.232576	0.878899	0.6819	0.116477	0.75286	0.703796	0.250589	-0.336925	0.459923
chr15	10539405	10539648	83.766	90.476	93.333	87.5	88.215	85.714	75.5	chr15	10538983	10540983	-	NM_001130438	SPTAN1	38.4625	0.636502	0.966123	42.023	1.48612	43.6581	50.2173	-0.777761	0.0395128
chr15	10799999	10801644	72.078	66.667	75	50	69.801	72.727	69.231	chr15	10799701	10801701	-	NM_030914	URM1	3.97497	2.19372	2.57056	1.92418	1.65942	1.56675	1.70595	0.241612	0.601694
chr15	10799999	10801644	72.078	66.667	75	50	69.801	72.727	69.231	chr15	10799701	10801701	-	NM_001135947	URM1	1.91685	2.00756	2.16015	2.0906	1.61584	1.70044	1.50821	-0.290026	0.52808
chr15	13131246	13131474	81.25	79.405	66.434	77.778	73.684	82.609	77.037	chr15	13130326	13132326	+	NM_006626	ZBTB6	2.38605	2.96641	2.59683	2.33649	2.36367	2.42192	1.9674	-0.0579526	0.901782
chr15	15032375	15036053	1.562	4.555	5.882	2	5.556	0	7.143	chr15	15030835	15032835	+	NM_014368	LHX6	0.21022	0.011429	0.001493	0.629599	0	1.35909	0	-0.83234	0.0201542
chr15	15112781	15113216	0	0	0	0	0	0	5.263	chr15	15110858	15112858	+	NM_014222	NDUFA8	91.1203	71.8236	79.786	15.5426	60.3605	14.726	21.7417	-0.391734	0.384801
chr15	15786762	15787001	0	6.818	0	0	0	9.091	0	chr15	15785092	15787092	+	NR_003191	GGTA1P	0	0	0	0	0	0	0.011319	-0.254587	0.581669
chr15	26043532	26044309	56.818	0	0	0	0	0	0	chr15	26041654	26043654	+	NM_001146108	PTGR1	0.099293	0.515158	0.11604	0.225086	0.37405	0.159001	0.260533	-0.442083	0.320631
chr15	28522184	28522841	0	8.333	0	0	0	33.333	18.831	chr15	28520200	28522200	+	NM_014334	FRRS1L	31.4031	29.0963	29.3882	29.4615	35.4433	29.2364	29.8908	-0.386052	0.392344
chr15	36132534	36132817	100	100	91.288	100	92.857	93.725	100	chr15	36130587	36132587	+	NM_147180	PPP3R2	0.011699	0	0.024376	0.031556	0.062933	0.004272	0.003144	-0.469997	0.287232
chr15	39583168	39583498	0	0	0	0	0	0	11.309	chr15	39582025	39584025	+	NM_052820	CORO2A	0.941511	0.525341	2.0569	0.768921	1.10401	1.17084	1.56515	0.347108	0.445579
chr15	39584024	39584425	0	0	0	0	0	0	1.923	chr15	39582025	39584025	+	NM_052820	CORO2A	0.941511	0.525341	2.0569	0.768921	1.10401	1.17084	1.56515	0.347108	0.445579
chr15	39922921	39923123	12.917	3.571	0	0	12.5	6.778	25.063	chr15	39922207	39924207	-	NM_004473	FOXE1	0	0	0	0	0.009606	0	0	0.187579	0.687129
chr15	41973894	41974477	0	0	2.632	0	0	0	0	chr15	41972137	41974137	+	NM_016734	PAX5	0.016493	0.038349	0.038738	0.052367	0.031695	0.051069	0.048471	-0.0297755	0.949474
chr15	43419524	43421171	6.066	0	11.212	33.333	0	8.929	15.966	chr15	43418781	43420781	+	NM_213674	TPM2	0	0	0.307554	0	0	0	0	0.0163098	0.972315
chr15	43419524	43421171	6.066	0	11.212	33.333	0	8.929	15.966	chr15	43418781	43420781	+	NM_003289	TPM2	2.9316	3.20474	1.29592	1.36247	2.42795	2.71321	1.93376	-0.736232	0.0591851
chr15	43461885	43462165	91.667	90.909	86.364	95.833	91.667	92.5	83.333	chr15	43461450	43463450	+	NM_014450	SIT1	0	0.094981	0	0.029427	0	0	0	0.244007	0.597981
chr15	44506562	44506881	0	0	0	7.179	0	0	0	chr15	44505670	44507670	+	NM_001017363	ARID3C	0.209948	0.396215	0.353407	0.063841	0.31821	0.142726	0.380732	-0.69308	0.0842561
chr15	56798974	56799681	0	0	3.846	0	0	0	0	chr15	56797164	56799164	+	NM_000077	CDKN2A	0	0	0	0	0.025445	0	0	-0.166667	0.720971
chr15	57712173	57712837	30.769	0	7.143	28.571	0	0	0	chr15	57710599	57712599	+	NM_001010915	HACD4	0	0	0.346152	0.167119	0.763872	0.303518	0.395442	-0.515774	0.236053
chr15	78186573	78190093	38.462	4.167	35.714	29.67	43.875	40	40	chr15	78188533	78190533	-	NM_021951	DMRT1	0	0	0	0.14835	0.013641	0	0.007705	-0.070262	0.881014
chr15	98753789	98754106	100	100	100	100	96.609	100	100	chr15	98751893	98753893	+	NM_001136205	KCTD1	0.019202	0.070832	0	0.026528	0.068216	0	0	-0.589789	0.16338
chr15	99108113	99110100	2.632	3.923	0	6.25	7.143	7.692	0	chr15	99107069	99109069	+	NM_001161625	NXNL2	0.093326	0.3834	0.222173	0.951338	0.618364	0.083768	0.152443	0.45836	0.30096
chr15	100819784	100820568	50	26.667	63.636	45.455	50	50	51.923	chr15	100818234	100820234	+	NM_173492	PIP5KL1	0.371597	0.152053	0.035998	0.447703	0.646584	0.969761	0.072887	-0.00917457	0.984425
chr15	106322171	106322394	92	93.75	91.833	91.946	92.083	88.889	88	chr15	106322204	106324204	-	NM_178828	SPATA31E1	0.022745	0	0.018472	0	0	0.032998	0.03686	-0.85395	0.0144495
chr15	107121965	107122718	0	0	7.692	0	6.25	5.882	0	chr15	107120184	107122184	+	NM_145006	SUSD3	0.678027	2.32162	0.870837	1.41188	1.35247	1.26232	0.595086	-0.116807	0.803053
chr15	107252651	107254730	0	5	0	0	1.25	0	0	chr15	107251722	107253722	+	NM_006648	WNK2	0.255929	0.445104	0.388721	0.474473	0.401233	0.376951	0.395245	0.365838	0.419647
chr16	1540433	1541516	1.852	0	17.424	8.333	4.026	8.333	7.692	chr16	1540421	1542421	-	NM_006445	PRPF8	13.1927	14.2238	12.7086	13.4097	11.8609	13.3701	15.6191	-0.140036	0.764592
chr16	1954710	1963844	16.667	25	33.333	36.364	18.634	18.75	23.077	chr16	1957511	1959511	+	NM_006497	HIC1	0.117093	0.155685	0.108234	0.207279	0.090895	0.086249	0.075923	0.657121	0.108765
chr16	1954710	1963844	16.667	25	33.333	36.364	18.634	18.75	23.077	chr16	1958845	1960845	+	NM_001098202	HIC1	0	0.074778	0	0	0	0	0.074654	-0.0453679	0.92306
chr16	1954710	1963844	16.667	25	33.333	36.364	18.634	18.75	23.077	chr16	1962385	1964385	-	NM_017575	SMG6	0.002741	4.20644	4.15813	0.005143	4.29039	4.46297	4.6587	-0.200839	0.66588
chr16	3519668	3520413	100	100	100	91.883	85.714	91.667	100	chr16	3519428	3521428	+	NM_001031681	CTNS	0.194935	0.425995	0.500115	0.007504	0	0.045338	0.056799	0.682884	0.0908724
chr16	3519668	3520413	100	100	100	91.883	85.714	91.667	100	chr16	3519428	3521428	+	NM_004937	CTNS	0.717143	0.666681	0.544187	1.82815	1.28104	1.48957	1.12186	-0.718247	0.0690583
chr16	3946266	3947282	29.412	33.333	59.936	26.136	35.714	18.75	38.492	chr16	3944682	3946682	-	NM_015113	ZZEF1	3.48907	7.03977	3.84149	4.52405	4.56622	4.08736	4.19727	-0.103643	0.824994
chr16	4838899	4839686	11.111	23.303	13.636	36.364	27.273	37.5	18.182	chr16	4837273	4839273	-	NM_182566	VMO1	0.059506	33.0826	0	0	8.31309	0	7.12091	-0.0444624	0.924593
chr16	4838899	4839686	11.111	23.303	13.636	36.364	27.273	37.5	18.182	chr16	4837273	4839273	-	NM_001144939	VMO1	0	0	2.15521	3.42805	0	2.93448	0	0.617694	0.139382
chr16	4851041	4851656	6.25	0	0	0	7.418	0	0	chr16	4849549	4851549	+	NM_002798	PSMB6	3.72883	4.69178	3.79138	3.2995	5.80527	4.12332	2.61625	0.56341	0.187802
chr16	7051068	7053266	12	0	0	7.692	0	0	0	chr16	7050072	7052072	+	NM_181844	BCL6B	1.40535	1.44232	1.34214	0.829215	0.854544	1.37006	1.04496	-0.00935267	0.984123
chr16	7064809	7065843	0	0	0	13.333	0	0	0	chr16	7063084	7065084	+	NM_201566	SLC16A13	0.147587	0.126891	0.089432	0.155858	0.145718	0.088319	0.06764	0.483973	0.271123
chr16	7280454	7280657	54.545	84.615	88.462	100	95.455	91.667	83.333	chr16	7280582	7282582	-	NM_004422	DVL2	0.146217	0.063985	0.043061	0.188871	0.215716	0.094504	0.032481	0.15359	0.742322
chr16	7290821	7291083	0	8.333	13.636	9.216	0	0	0	chr16	7290347	7292347	-	NM_024297	PHF23	7.97621	11.4061	8.30694	6.57379	0	0	10.1678	0.443201	0.319263
chr16	7415865	7416127	69.231	46.154	70.588	50	67.391	41.541	72.727	chr16	7415531	7417531	+	NM_001002914	KCTD11	0	0.073557	0	0.166127	0	0	0	-0.510306	0.241923
chr16	7418584	7419223	53.333	50.926	55.844	45.455	58.947	45.455	50	chr16	7418691	7420691	+	NM_198154	TMEM95	0.186767	0.323373	0.387599	0.641845	0.096659	0.333461	0.233464	-0.663247	0.104358
chr16	7437030	7437459	4.762	20	0	0	0	0	0	chr16	7435061	7437061	+	NM_003985	TNK1	2.41648	1.68365	1.00587	0.684924	0.251268	1.18358	1.40751	0.465477	0.29253
chr16	7504854	7505370	16.667	17.708	17.029	9.718	12.917	23.077	15.385	chr16	7502937	7504937	+	NM_000747	CHRNB1	6.6207	8.69391	6.21856	8.47005	6.10825	7.12771	6.1235	-0.117058	0.802635
chr16	7652860	7654009	5.556	3.846	0	0	0	6.971	8.333	chr16	7651560	7653560	+	NR_024603	MPDU1	0.105469	0	0.001997	0.082877	0.090368	0.092071	0.076325	0.295248	0.52033
chr16	7659132	7659523	46.154	48.529	38.889	56.261	50	42.105	46.667	chr16	7659134	7661134	-	NM_004860	FXR2	0	0.005979	0	0	0	0.001895	0	0.00410122	0.993038
chr16	7764065	7764277	0	0	0	0	0	0	4.348	chr16	7762163	7764163	+	NM_001143990	WRAP53	0.073229	0.04523	0.055929	0.054965	0	0.048043	0.033541	-0.208405	0.653834
chr16	7764065	7764277	0	0	0	0	0	0	4.348	chr16	7763535	7765535	+	NM_001143991	WRAP53	0	0	0	0	0.023746	0	0.042997	0.857587	0.0135945
chr16	7959784	7960874	83.333	90.909	88.487	82.292	85.714	84.615	87.5	chr16	7959605	7961605	+	NM_203411	TMEM88	0.169646	0.177737	0.339196	0.325495	0.202657	0.184126	0.275001	-0.0355069	0.93976
chr16	7959784	7960874	83.333	90.909	88.487	82.292	85.714	84.615	87.5	chr16	7960002	7962002	+	NM_001146685	TMEM88B	0.099437	0.07872	0.034043	0.082705	0.193818	0.081437	0.083987	-0.250992	0.587196
chr16	7961593	7962201	38.889	56.447	43.542	41.667	51.042	39.512	38.889	chr16	7959605	7961605	+	NM_203411	TMEM88	0.169646	0.177737	0.339196	0.325495	0.202657	0.184126	0.275001	-0.284127	0.536882
chr16	7961593	7962201	38.889	56.447	43.542	41.667	51.042	39.512	38.889	chr16	7960002	7962002	+	NM_001146685	TMEM88B	0.099437	0.07872	0.034043	0.082705	0.193818	0.081437	0.083987	0.323471	0.479131
chr16	8036940	8037708	0	0	0	0	3.452	0	0	chr16	8036071	8038071	-	NM_021210	TRAPPC1	60.1497	0.108881	0.152416	83.2485	0.152717	56.1812	62.2632	-0.457628	0.301834
chr16	8111835	8113352	0	3.438	5.556	28.571	5.409	0	7.692	chr16	8109895	8111895	+	NM_000180	GUCY2D	0.138845	0.017541	0.14404	0.019993	0.02715	0	0.134212	-0.224082	0.629064
chr16	8190323	8190543	29.67	40	26.667	0	25.926	19.048	21.429	chr16	8188628	8190628	-	NM_001139	ALOX12B	1.40396	2.07973	1.49545	1.43013	2.27851	1.36209	1.49671	0.492033	0.262024
chr16	8406424	8407065	0	0	0	0	0	0	7.692	chr16	8404529	8406529	+	NM_016492	RANGRF	7.79474	13.3751	4.21396	3.55433	4.64025	6.78797	6.38216	-0.0393277	0.933287
chr16	9150883	9151203	8.333	33.333	25	16.667	9.091	16.667	20.714	chr16	9149877	9151877	+	NM_004822	NTN1	0.850546	0.894757	0.740653	0.67402	0.902775	0.718635	0.926749	0.0361102	0.938737
chr16	11406693	11407653	7.692	6.977	5.882	5.882	3.613	0	4.654	chr16	11405221	11407221	+	NM_207386	SHISA6	3.45052	4.16726	0.327339	6.14356	2.20539	0.59413	2.32014	0.546341	0.204487
chr16	18131871	18133494	33.333	31.25	44.156	53.846	17.647	27.273	44.949	chr16	18131712	18133712	-	NM_001005291	SREBF1	2.7494	4.39531	2.64124	4.8768	3.19352	3.0538	3.54983	0.404997	0.367426
chr16	24517475	24517815	100	96	100	97.059	100	100	100	chr16	24517662	24519662	+	NM_001021	RPS17	0.407401	0.0145	0.461994	0.399616	0.548044	0.416653	0.042576	0.478097	0.277845
chr16	24786147	24786421	71.825	88.88	62.135	86.667	84.259	67.708	70.588	chr16	24784636	24786636	-	NM_033198	PIGS	8.95912	12.7663	9.54137	12.6132	9.9464	10.8	9.40464	0.722443	0.0666812
chr16	24810280	24810574	6.696	0	3.333	9.091	8.514	26.97	0	chr16	24809087	24811087	-	NM_006461	SPAG5	13.4043	9.15123	11.5311	5.16473	13.4837	12.4587	13.0342	0.0930515	0.842714
chr16	24990771	24991061	0	0	9.191	0	0	7.143	4.545	chr16	24989279	24991279	+	NM_004295	TRAF4	0.606746	0.670001	0.522593	0.692876	0.79532	0.716923	0.459318	-0.47163	0.285329
chr16	25878195	25878747	54.545	76	71.429	72.222	72.078	76.923	90.909	chr16	25877205	25879205	-	NM_001085454	GIT1	24.0344	40.6115	29.3511	28.9302	39.11	32.7447	29.3962	0.337887	0.458561
chr16	25918728	25924540	41.667	36.364	38.462	44.602	37.5	33.333	42.857	chr16	25919083	25921083	-	NM_032854	CORO6	3.80465	3.9082	2.55429	1.6632	2.43258	4.23232	3.73152	-0.485249	0.269674
chr16	28737086	28737350	81.667	72.381	63.961	74.167	70.739	81.818	72.727	chr16	28735906	28737906	+	NM_003457	ZNF207	4.46155	3.72082	4.23717	3.28763	3.39903	3.83338	3.93433	0.135295	0.772413
chr16	28867014	28868480	13.043	9.091	15.909	22.222	25	9.091	27.619	chr16	28865648	28867648	+	NM_003885	CDK5R1	8.37618	3.07757	0.064605	0.880241	5.13544	3.68237	1.20146	-0.287703	0.531541
chr16	33010566	33011792	0	2.74	0	0	0	0	0	chr16	33009430	33011430	+	NM_014726	TBKBP1	3.35703	1.6689	4.43659	10.151	5.09665	5.71274	5.3037	-0.578156	0.173944
chr16	34076007	34076357	0	0	9.091	0	0	0	0	chr16	34075203	34077203	-	NM_006361	HOXB13	0.007028	0	0	0	0	0	0	-0.166667	0.720971
chr16	35446963	35447198	9.091	27.778	11.111	20	16	22.5	21.429	chr16	35446048	35448048	+	NM_002204	ITGA3	1.60957	1.51621	2.12622	2.25421	2.84797	2.33281	2.34727	-0.049606	0.91589
chr16	35501704	35501916	97.368	91.667	94.868	94.118	94.733	95.553	100	chr16	35501038	35503038	-	NM_174920	SAMD14	5.39753	0.218127	4.52975	2.27276	2.56882	2.87119	2.37594	0.480095	0.275552
chr16	35669972	35670239	22.5	36.842	30.769	39.231	45.804	30	28.571	chr16	35668401	35670401	+	NM_153229	TMEM92	0.036534	0	0	0.048535	0	0	0.031139	-0.266349	0.563698
chr16	35947947	35948229	0	0	0	2.941	0	0	0	chr16	35945977	35947977	+	NM_022827	SPATA20	0	0	0	0.026964	0	0	0	1	0
chr16	42323751	42325675	0	0	0	2.5	0	0	0	chr16	42322660	42324660	+	NM_003647	DGKE	17.5886	11.3047	13.5369	12.2017	14.6514	15.035	17.545	-0.425928	0.340685
chr16	44006239	44007342	44.156	69.231	68.182	53.846	69.627	53.846	72.727	chr16	44006210	44008210	-	NM_004687	MTMR4	18.1717	13.4497	19.3418	21.6007	19.5892	18.8523	19.9728	-0.173534	0.709816
chr16	45119868	45120484	0	0	0	0	0	9.091	2.174	chr16	45118079	45120079	+	NM_024612	DHX40	0	1.51025	0.398389	5.11473	0.117566	9.17887	0.493636	0.809727	0.0272978
chr16	48959184	48959497	46.667	52.941	88.235	91.667	72.222	73.03	68.421	chr16	48959333	48961333	-	NM_007247	SYNRG	0.26855	0.786539	0.343829	4.18851	3.88437	0.191841	5.12011	0.330755	0.468697
chr16	50763463	50763945	0	8.333	0	13.393	0	0	5.263	chr16	50762195	50764195	-	NM_198993	STAC2	11.8964	2.51728	9.6802	3.41295	3.01834	14.6634	15.0086	-0.483914	0.27119
chr16	51965354	51965778	44.318	33.333	36.364	25	34.783	28.958	46.667	chr16	51964869	51966869	+	NM_001145301	RARA	0	0.019377	0.00433	0	0	0.020401	0.011768	-0.11182	0.811353
chr16	51991256	51992688	0	6.667	9.091	0	0	8.333	0	chr16	51989996	51991996	+	NM_001024809	RARA	1.75742	0.553829	1.755	1.16657	1.76922	2.45532	2.2003	-0.000805399	0.998633
chr16	54312054	54312796	0	0	0	1.282	0	0	0	chr16	54310168	54312168	+	NM_025233	COASY	6.03752	6.85877	5.2031	6.07711	5.7953	6.23982	5.11313	0.126377	0.787164
chr16	54968868	54969447	58.333	33.333	29.63	13.485	28.571	23.684	32.456	chr16	54967017	54969017	+	NM_145041	TMEM106A	0	0	0	0.014204	0.052231	0	0	-0.248621	0.590851
chr16	55705558	55705841	95.455	91.883	89.904	92.308	100	92.308	82.933	chr16	55705375	55707375	-	NM_004160	PYY	0	0.132764	0	0	0	0.12486	0.046847	-0.229739	0.620193
chr16	56152401	56153910	32.292	38.278	35.294	27.922	36.842	35.714	38.462	chr16	56150487	56152487	-	NM_198475	FAM171A2	4.46085	8.32143	8.01887	10.4497	9.78615	6.29209	6.60086	-0.203351	0.661874
chr16	56454633	56455958	73.684	22.253	23.077	100	58.333	36.364	65.152	chr16	56452896	56454896	+	NM_001145080	MEIOC	0.599873	0.480099	0.729776	0.618313	0.743581	0.713257	0.6558	-0.0101511	0.982768
chr16	56608135	56608354	100	95.455	91.608	91.612	91.667	92.308	100	chr16	56608112	56610112	-	NM_001080383	GJC1	0.120526	0.100697	0.120502	0.118299	0.123829	0.20578	0.149341	-0.0813925	0.862281
chr16	56608135	56608354	100	95.455	91.608	91.612	91.667	92.308	100	chr16	56608112	56610112	-	NM_005497	GJC1	0	0	0	0.002201	0	0	0	-0.346064	0.447042
chr16	57086712	57087536	9.167	4.762	7.418	16.783	3.846	17.391	8.013	chr16	57086109	57088109	-	NM_003954	MAP3K14	0.618829	2.68142	1.86317	0	1.03565	1.37916	0.974486	-0.506207	0.246369
chr16	57741391	57741651	54.545	65.451	60	40.833	62.829	53.846	47.619	chr16	57740922	57742922	+	NM_030753	WNT3	1.08099	1.14766	0.94886	1.09607	0.806492	1.10904	1.04682	-0.341299	0.453741
chr16	57742096	57743249	0	5.882	4.447	0	4.762	0	0	chr16	57740922	57742922	+	NM_030753	WNT3	1.08099	1.14766	0.94886	1.09607	0.806492	1.10904	1.04682	-0.408548	0.362831
chr16	60817822	60818350	4.348	0	3.846	0	0	8.013	7.143	chr16	60816130	60818130	+	NM_030779	KCNH6	0.084747	0.099749	0.125699	0.050927	0.059394	0	0.025548	-0.506621	0.245918
chr16	61114883	61115133	82.237	93.143	88.889	88.643	76.923	84.694	80	chr16	61114356	61116356	-	NM_017647	FTSJ3	2.83108	2.82615	4.00868	5.00347	2.59001	4.52326	2.4508	0.45848	0.300816
chr16	61472599	61473312	16.783	0	21.241	4	8.545	0	9.524	chr16	61472012	61474012	-	NM_018469	TEX2	0.217798	7.70476	0.786546	23.8825	15.3796	4.76478	1.18503	-0.470305	0.286873
chr16	62346061	62346322	0	0	4.545	0	0	0	0	chr16	62344186	62346186	+	NM_003835	RGS9	0.13638	28.9161	0.370478	0.288261	0.502138	0.340452	0.118821	-0.163486	0.726151
chr16	65414390	65414713	16.667	16.667	26.667	10.882	25	8.333	18.899	chr16	65412505	65414505	+	NM_014960	ARSG	2.22535	4.78763	2.25948	1.92716	0	2.17387	2.64171	-0.274798	0.550901
chr16	71587361	71587714	90	78.947	84.615	68.333	81.385	84.615	85.714	chr16	71587647	71589647	-	NM_001080466	BTBD17	0.652476	2.18671	0.972995	1.37089	1.5866	0.83716	0.712995	-0.573875	0.177913
chr16	71910666	71911193	0	0	4.167	0	0	0	0	chr16	71908726	71910726	+	NM_175738	RAB37	4.15116	0.177781	1.72493	1.4207	1.03725	2.97758	2.86177	-0.106079	0.820926
chr16	72089002	72089900	5.556	3.333	0	5	5	7.143	6.25	chr16	72088553	72090553	-	NM_000836	GRIN2D	0.087493	0.634947	0.048024	0.057133	0.076766	0.766248	0.042402	0.250484	0.587978
chr16	72110185	72111313	0	0	0	0	6.458	0	6.458	chr16	72110670	72112670	-	NM_024417	FDXR	0	1.65804	0.9372	2.01375	3.03119	1.94077	0.956148	0.342586	0.451927
chr16	72157575	72159467	5.882	0	0	6.25	0	0	0	chr16	72156814	72158814	+	NM_178160	OTOP2	0	0	0.030891	0.153298	0.027308	0.064381	0.02552	0.460396	0.298537
chr16	72353913	72354453	3.571	6.667	0	0	7.692	7.143	25	chr16	72352110	72354110	+	NM_004695	SLC16A5	0	0.10884	0	0	0	0	0	-0.0252068	0.957221
chr16	72402146	72402425	95.454	98.148	93.095	100	93.75	100	94.444	chr16	72401732	72403732	-	NM_014595	NT5C	3.6852	5.06587	1.1768	3.12801	2.79334	3.33866	1.90186	0.605238	0.149858
chr16	72952796	72953072	100	100	91.667	100	100	90.909	100	chr16	72952347	72954347	+	NM_001162997	SMIM6	0	0.108547	0	1.47096	0.161619	0.27225	0.518919	0.287673	0.531585
chr16	73070561	73070822	100	100	89.183	91.667	87.5	93.929	100	chr16	73070525	73072525	-	NM_000154	GALK1	3.67606	2.2551	2.04081	1.7431	1.60595	2.70011	2.54395	0.711069	0.0732287
chr16	73488714	73490623	18.182	6.25	10.882	0	14.835	10.556	9.091	chr16	73489326	73491326	-	NM_052916	RNF157	36.8951	15.7825	32.695	36.948	31.042	43.3763	43.8754	0.12952	0.781959
chr16	73849918	73850168	100	100	100	97.619	95.985	95.5	100	chr16	73849831	73851831	-	NM_024599	RHBDF2	0.013111	0.043606	0.003629	0.015942	0	0	0.053665	0.619211	0.138132
chr16	73920632	73922117	8.333	9.091	5.882	9.091	6.667	9.091	53.939	chr16	73921518	73923518	+	NM_001077620	PRCD	0.10522	0.133636	0.159805	0	0.323178	0.269136	0.132378	-0.144274	0.757614
chr16	74667091	74668453	9.524	0	0	11.111	6.667	22.222	0	chr16	74665799	74667799	+	NM_001113491	SEPT9	0.189899	0	0	0	0	0	0	0.131931	0.777971
chr16	77337826	77341819	15.385	14.706	7.143	6.25	12.132	15.385	23.077	chr16	77340665	77342665	-	NM_020649	CBX8	1.80248	1.48533	1.63952	1.47063	1.71212	1.86825	2.44883	0.834428	0.0195554
chr16	77378069	77381253	81.818	67.742	88.235	89.744	78.571	80	82.843	chr16	77377184	77379184	-	NM_003655	CBX4	5.45731	6.60326	5.62492	6.70856	6.04313	5.54431	5.98611	-0.212039	0.648069
chr16	77651246	77651454	100	94.035	94.118	97.059	97.619	95.119	100	chr16	77651187	77653187	+	NM_000152	GAA	0.56643	1.34781	1.48227	0.208268	1.59062	0.74421	1.06732	-0.346174	0.446887
chr16	78691135	78691515	69.231	97.5	72.619	93.095	83.333	91.667	67.544	chr16	78690858	78692858	-	NM_001080395	AATK	6.9137	6.19963	8.82653	10.7274	8.6334	10.0689	9.90077	0.0087849	0.985087
chr16	79147851	79149110	89.474	86.515	87.5	85.714	85.714	88.889	86.667	chr16	79145933	79147933	+	NM_001077182	FSCN2	0.285331	0.468972	0.363599	0.290019	0.338802	0.368505	0.380272	-0.187417	0.68739
chr16	79274345	79275016	7.692	7.143	11.765	6.25	6.667	4.083	0	chr16	79274604	79276604	-	NM_002602	PDE6G	0.020944	0.051757	0.021868	0.023014	0	0	0	0.489698	0.264646
chr16	79512003	79513211	0	5.409	27.273	0	0	0	0	chr16	79511024	79513024	-	NM_002861	PCYT2	0.063283	0.081838	0.098209	0.16901	0.162904	0.078113	0.088449	-0.132444	0.777124
chr16	79659094	79660392	0	0	0	16.026	0	0	0	chr16	79659274	79661274	+	NM_005052	RAC3	27.4753	15.4489	37.0249	37.6722	47.1819	32.0878	26.881	0.249787	0.589053
chr16	79906270	79906873	41.641	34.783	28.571	24.265	33.333	31.884	24.265	chr16	79904460	79906460	+	NM_001042422	SLC16A3	0	0.348526	0	0	0	0	0	0.251732	0.586058
chr16	80001848	80002210	92.857	96.154	96.154	95	93.023	94.495	95.122	chr16	80001419	80003419	-	NM_003004	SECTM1	0.288704	0.448685	0.210221	0.405661	0.22411	0.059108	0.322728	0.306637	0.503561
chr16	80003334	80003557	89.951	95.652	100	95	91.667	100	83.333	chr16	80001419	80003419	-	NM_003004	SECTM1	0.288704	0.448685	0.210221	0.405661	0.22411	0.059108	0.322728	-0.365315	0.420363
chr16	80015583	80016798	0	0	0	7.692	0	7.143	0	chr16	80013863	80015863	+	NM_001004431	METRNL	9.3132	2.98505	7.45816	3.44617	5.36286	7.52143	6.85094	-0.214308	0.644476
chr16	80303894	80304128	91.392	93.333	80.952	88	93.095	100	70.833	chr16	80303135	80305135	-	NM_019613	WDR45B	0.003135	0	0.001114	0	0.001939	0	0	0.156151	0.73813
chr17	1277303	1277769	0	2.941	0	0	0	0	0	chr17	1275643	1277643	+	NM_001110219	GJB6	0.134034	0.408734	0.13161	0.575514	0.664711	0.0505	0.671499	0.0524846	0.911022
chr17	4622394	4623392	0	9.091	4.048	0	0	4.762	0	chr17	4621901	4623901	+	NM_178540	C1QTNF9	0	0.035619	0	0	0	0	0	0.809885	0.0272438
chr17	6124721	6125777	0	0	0	0	0	0	5.556	chr17	6122982	6124982	+	NM_001260	CDK8	1.63187	0.93902	1.48095	0	1.17734	0	0.98968	0.0681183	0.884627
chr17	7553932	7554314	0	0	0	0	8.392	0	3.846	chr17	7553295	7555295	+	NM_145657	GSX1	0	0	0	0.068658	0.035936	0	0	0.22295	0.630845
chr17	10484759	10485493	33.333	28.869	31.174	15.385	33.333	30.09	33.333	chr17	10482771	10484771	+	NM_032849	MEDAG	1.56692	1.98365	1.54753	0.521169	0.985721	1.24327	1.48181	0.633377	0.126738
chr17	12572444	12573706	0	5.556	6.25	4.715	7.692	7.692	6.066	chr17	12570951	12572951	+	NM_004795	KL	1.06359	2.53502	0.903893	2.27224	2.1924	0.948435	0.778092	0.109531	0.815167
chr17	27394011	27394773	7.692	0	0	0	0	0	0	chr17	27392107	27394107	+	NM_021999	ITM2B	7.8584	106.3	7.36782	216.335	119.298	134.386	92.5554	-0.540801	0.210048
chr17	35495602	35496097	0	13.333	88.312	31.579	0	17.424	75	chr17	35495138	35497138	-	NM_021734	SLC25A19	7.13654	6.1604	6.05455	6.85423	6.1496	6.65912	5.6841	-0.597027	0.156972
chr17	35495602	35496097	0	13.333	88.312	31.579	0	17.424	75	chr17	35495138	35497138	-	NM_001126121	SLC25A19	0.005515	0.003109	0.004116	0.008298	0.005469	0.004136	0.004774	-0.125681	0.788318
chr17	63179087	63179679	39.685	26.316	42.262	20.362	31.414	27.778	35.294	chr17	63177168	63179168	+	NM_001130864	PWWP2A	0.174622	0.040521	0.219387	0.143763	0.338446	0.111005	0.085773	0.316111	0.489759
chr17	81070808	81071014	53.846	64.286	64.286	84.167	71.042	69.231	70.714	chr17	81070755	81072755	-	NM_001032296	STK24	0.109782	0	0	0.502625	0	0.087537	0.056816	0.672309	0.098013
chr17	81070808	81071014	53.846	64.286	64.286	84.167	71.042	69.231	70.714	chr17	81070755	81072755	-	NM_003576	STK24	20.7044	13.5321	18.0974	19.4943	22.2379	21.3147	21.1399	0.154694	0.740514
chr17	95465707	95466085	97.059	94.309	94.286	95.238	96.429	93.182	92.857	chr17	95465353	95467353	+	NM_001112732	MCF2L	4.316	7.40612	4.40491	4.92192	6.59797	6.99277	4.44312	-0.144657	0.756984
chr17	95615895	95616176	85.45	82.759	81.25	79.911	87.5	76.923	81.25	chr17	95614098	95616098	+	NM_000504	F10	0.021671	0	0	0	0	0	0	0.414934	0.354626
chr17	95948533	95948820	92.308	92.308	92.308	90.909	90.909	72.727	90.208	chr17	95948194	95950194	-	NM_001014283	DCUN1D2	21.2313	10.4938	15.9369	10.8534	15.0173	18.4203	19.194	-0.275731	0.549494
chr17	96240276	96241138	72.111	75	56.25	56.696	68.486	68.826	72.727	chr17	96238662	96240662	-	NM_000820	GAS6	21.909	19.4376	22.8161	18.0818	22.2785	22.7367	22.1879	0.168317	0.718286
chr17	96506569	96506807	94.737	97.059	95.227	100	95	100	100	chr17	96505019	96507019	-	NM_007368	RASA3	0	0.008251	0	0	0	0.065808	0.083177	0.698135	0.0810743
chr18	314851	315057	93.333	90.909	100	100	100	100	100	chr18	314894	316894	+	NM_006701	TXNL4A	0.327585	0.003349	0.825623	0	0.004785	0.00124	0.001569	0.0549989	0.906772
chr18	412910	414102	0	6.458	0	5.556	5.882	6.25	0	chr18	411100	413100	-	NM_012283	KCNG2	0.698504	0.581247	0.519683	1.77455	0.677528	0.518625	0.538795	0.286396	0.533491
chr18	522266	522494	82.086	86.039	67.949	46.667	83.217	84.615	89.474	chr18	521217	523217	-	NM_004715	CTDP1	2.33471	2.24247	2.01193	2.28968	2.20578	2.02782	2.41152	0.102725	0.826527
chr18	889160	889369	91.667	87.083	81.197	90.57	93.333	93.75	87.5	chr18	888628	890628	-	NM_198531	ATP9B	6.80938	5.79491	6.73315	6.80614	7.55818	7.29959	7.11423	0.503846	0.248945
chr18	5655222	5657404	0	4.348	0	0	0	0	0	chr18	5654561	5656561	+	NM_001044369	FAM69C	5.872	8.25897	6.20379	8.00324	5.30623	6.9768	5.73305	0.62621	0.13244
chr18	16417886	16419075	50	30	15.385	42.857	36.842	31.294	25	chr18	16417323	16419323	-	NM_005024	SERPINB10	0	0	0	0	0	0.039998	0.015757	-0.187686	0.686957
chr18	23936794	23937322	3.571	0	0	0	0	0	0	chr18	23934998	23936998	+	NR_024546	TXNL1	3.57374	2.57134	4.27312	4.52696	3.40399	4.21663	3.66582	-0.115381	0.805425
chr18	31481148	31481563	98.077	95	100	100	95	97.086	98.214	chr18	31480433	31482433	+	NM_015846	MBD1	0	0	0	0.003165	0	0	0.006641	0.353259	0.436997
chr18	31495685	31496309	11.765	7.692	0	0	0	4.545	0	chr18	31495858	31497858	+	NM_145020	CFAP53	1.59493	2.06047	1.47487	1.87428	1.59497	1.1394	1.46117	0.162916	0.727081
chr18	31497714	31498007	0	0	0	6.667	8.893	0	0	chr18	31495858	31497858	+	NM_145020	CFAP53	1.59493	2.06047	1.47487	1.87428	1.59497	1.1394	1.46117	0.25871	0.575349
chr18	34868420	34869212	100	96.401	100	100	100	100	95	chr18	34866633	34868633	+	NM_003198	ELOA	0	0	0	0	0.003484	0	0	0.253531	0.583291
chr18	55754232	55758687	0	0	0	0	0	3.846	0	chr18	55754860	55756860	+	NM_001142730	KCTD1	8.1e-05	2.5e-05	0	6.8e-05	0.002861	0.001075	0	0.200032	0.667168
chr18	55754232	55758687	0	0	0	0	0	3.846	0	chr18	55753963	55755963	+	NM_001136205	KCTD1	6.9238	27.8145	17.6803	7.14342	8.34306	21.0869	10.792	0.371994	0.411255
chr18	70277466	70277739	72.727	100	100	100	93.934	66.667	83.217	chr18	70276879	70278879	+	NM_021074	NDUFV2	1.23175	0.067009	9.34101	0.081242	1.40429	0.139193	0.174362	0.346605	0.446283
chr18	70278668	70279083	0	0	5.263	7.143	0	0	8.333	chr18	70276879	70278879	+	NM_021074	NDUFV2	1.23175	0.067009	9.34101	0.081242	1.40429	0.139193	0.174362	0.185816	0.689966
chr18	73930140	73930412	95.299	93.203	91.304	94.118	96.148	96.429	100	chr18	73929682	73931682	+	NM_032142	CEP192	3.65151	3.93561	3.50548	2.97847	3.2445	3.50012	3.54467	-0.0673132	0.885984
chr18	74567938	74568328	25	34.783	25	12.549	23.669	25	22.222	chr18	74566608	74568608	+	NM_001003674	LDLRAD4	0.249529	0.884655	0.226452	0.081826	0.738405	0.133545	0.28994	0.689341	0.0866521
chr19	245883	246093	82.353	80.625	76.923	78.127	83.929	86.278	84.575	chr19	245973	247973	+	NM_033513	TPGS1	4.93407	5.95775	5.50941	5.27567	5.05635	4.34931	4.23585	-0.756349	0.0491131
chr19	276291	282183	90.909	93.333	91.667	93.333	92.857	92.308	91.667	chr19	274321	276321	+	NM_004359	CDC34	32.3518	0	0	29.0023	0	35.4408	34.947	-0.368181	0.416445
chr19	343283	344743	93.333	93.333	93.182	93.75	92.308	92.857	92.308	chr19	343751	345751	+	NM_001194	HCN2	10.1889	22.394	10.0274	13.6074	9.37866	15.1031	15.4369	0.17177	0.712677
chr19	345618	346223	100	98	100	100	100	100	100	chr19	343751	345751	+	NM_001194	HCN2	10.1889	22.394	10.0274	13.6074	9.37866	15.1031	15.4369	-0.836454	0.0189847
chr19	364767	364987	93.213	90.909	100	98.276	96	93.934	95.652	chr19	364827	366827	-	NM_005035	POLRMT	4.36615	3.70934	3.63425	3.6918	4.04811	4.20102	5.79573	-0.137344	0.76903
chr19	569463	571256	93.934	95	93.75	93.934	100	92.582	93.333	chr19	568126	570126	-	NM_024888	PLPPR3	0.161242	2.67819	0.500681	0.720795	1.00829	0.489228	0.339608	0.300869	0.512029
chr19	626958	627209	100	96.213	97.582	100	97.333	100	100	chr19	626373	628373	-	NM_005481	MED16	4.00529	3.87099	4.74668	4.36106	4.1956	4.89213	5.1511	0.477185	0.278896
chr19	627495	627764	62.281	55.556	69.231	65.144	82.086	83.333	72.727	chr19	626373	628373	-	NM_005481	MED16	4.00529	3.87099	4.74668	4.36106	4.1956	4.89213	5.1511	0.570228	0.181331
chr19	628269	628926	100	95.833	100	100	97.368	100	100	chr19	626373	628373	-	NM_005481	MED16	4.00529	3.87099	4.74668	4.36106	4.1956	4.89213	5.1511	0.638221	0.122957
chr19	765449	770410	85.357	93.333	91.486	91.667	92.308	91.304	92.308	chr19	765622	767622	-	NM_001033026	TMEM259	25.5939	32.8842	25.0792	30.5617	28.0026	28.3036	28.1638	0.593218	0.160328
chr19	832708	833501	8.333	4.545	8.846	0	8.712	16.667	8.333	chr19	830979	832979	+	NM_012292	ARHGAP45	0.030809	0.709411	0	0.76093	0.385	0.43579	0.312924	-0.463954	0.294325
chr19	851886	852654	90.909	91.288	87.5	88.889	92.308	83.333	90.909	chr19	850759	852759	-	NM_002695	POLR2E	20.5891	23.1643	24.912	20.5465	24.2772	13.102	25.0647	0.771012	0.0424151
chr19	872659	874839	0	4.545	0	0	0	0	0	chr19	870908	872908	+	NM_002085	GPX4	15.8842	8.04471	3.96512	0.00631	2.45341	2.71282	10.5715	0.143464	0.758947
chr19	872659	874839	0	4.545	0	0	0	0	0	chr19	871541	873541	+	NM_001039848	GPX4	1.13821	0.020855	0.375149	0.073972	1.0758	0.412611	0.771861	-0.5184	0.233258
chr19	872659	874839	0	4.545	0	0	0	0	0	chr19	874709	876709	-	NM_001100122	SBNO2	0	0.01719	0	0.028709	0	0.008339	0.032028	0.154868	0.74023
chr19	872659	874839	0	4.545	0	0	0	0	0	chr19	874709	876709	-	NM_014963	SBNO2	0.528785	0.766918	0.535796	0.634796	0.479284	0.572894	0.647245	0.786778	0.0358124
chr19	1003111	1005954	91.429	92.1	100	100	93.939	85	93.75	chr19	1003703	1005703	-	NM_152769	CBARP	3.34335	5.63739	3.11872	2.84579	4.30225	3.94499	4.27396	-0.452768	0.307657
chr19	1011010	1019251	12.5	25	16.667	9.091	15.587	33.333	21.765	chr19	1016442	1018442	+	NM_001687	ATP5D	9.1326	14.4093	10.2073	10.5412	9.9397	9.20156	9.60009	0.149611	0.748846
chr19	1041915	1052358	0	0	0	7.418	0	0	0	chr19	1042965	1044965	+	NR_023312	CIRBP	0.756277	1.0025	1.11662	1.45994	0.806171	1.12421	0.957076	0.802166	0.029961
chr19	1041915	1052358	0	0	0	7.418	0	0	0	chr19	1042965	1044965	+	NM_001280	CIRBP	24.3934	26.1821	25.3148	0.382437	30.3705	32.7158	18.1149	-0.902929	0.00534818
chr19	1181501	1181823	75.649	91.486	94.118	91.667	87.626	92.857	85.714	chr19	1181249	1183249	-	NM_000156	GAMT	0	0	0	0.036341	0	0	0	0.223166	0.630505
chr19	1182406	1182807	36.364	35.682	54.545	54.545	42.857	46.667	42.262	chr19	1181249	1183249	-	NM_000156	GAMT	0	0	0	0.036341	0	0	0	0.561937	0.189215
chr19	1182406	1182807	36.364	35.682	54.545	54.545	42.857	46.667	42.262	chr19	1181976	1183976	-	NM_138924	GAMT	0.108863	0.079473	0.264457	0.195882	0.114145	0.162866	0.029605	0.813796	0.025922
chr19	1183437	1183641	61.071	90	82.292	69.231	85.417	74.937	65.152	chr19	1181976	1183976	-	NM_138924	GAMT	0.108863	0.079473	0.264457	0.195882	0.114145	0.162866	0.029605	0.184277	0.692446
chr19	1705381	1707728	0	5.263	0	8.333	7.143	7.692	15.385	chr19	1704741	1706741	-	NM_031213	ABHD17A	0.097977	0.124024	0.102201	0.122462	0.126612	0.064857	0.113912	0.175182	0.707144
chr19	1705381	1707728	0	5.263	0	8.333	7.143	7.692	15.385	chr19	1704983	1706983	-	NM_021214	ABHD17C	0.021006	0.007434	0.010949	0.034459	0.029979	0.027316	0.008259	0.0141402	0.975997
chr19	1954344	1956317	0	0	0	7.418	0	6.559	28.571	chr19	1953780	1955780	+	NM_001039846	IZUMO4	0.012185	0.516011	0.019651	0.564223	0.053156	0.59449	0.014041	-0.127787	0.784829
chr19	1954344	1956317	0	0	0	7.418	0	6.559	28.571	chr19	1953780	1955780	+	NM_001031735	IZUMO4	0	0	0	0.000575	0	0	0	0.0565097	0.904219
chr19	2310771	2314659	18.182	52.381	32.051	38.462	31.414	45.455	17.647	chr19	2310344	2312344	-	NM_012458	TIMM13	7.41096	6.82144	0.27015	0.135777	0.156278	6.88165	4.62533	0.0744654	0.873934
chr19	2310771	2314659	18.182	52.381	32.051	38.462	31.414	45.455	17.647	chr19	2312877	2314877	-	NM_032737	LMNB2	4.45073	3.95915	4.01218	3.63433	4.23744	4.32342	4.10621	-0.37679	0.404764
chr19	2653935	2654447	53.125	59.375	68	54.545	46.154	50.714	45.833	chr19	2652944	2654944	-	NM_144564	SLC39A3	10.023	15.6585	11.7254	3.23974	5.51131	3.22233	3.98263	0.685666	0.0890409
chr19	2680779	2681272	94.444	93.542	93.333	95	93.548	92.857	93.75	chr19	2679046	2681046	-	NM_003021	SGTA	18.4586	22.2018	19.1812	20.5742	20.6758	21.2208	18.4258	-0.27567	0.549586
chr19	3151618	3152989	90.909	91.667	89.474	92.308	90.909	88.889	93.095	chr19	3149640	3151640	+	NM_003775	S1PR4	0.003919	0	0	0	0	0	0	-0.0375192	0.93635
chr19	3346037	3346692	93.934	92.857	93.75	95.397	93.103	93.333	95	chr19	3344099	3346099	+	NM_205843	NFIC	0	0	0.034348	0	0	0	0	-0.0738302	0.875003
chr19	3557678	3558295	10	0	6.905	20	0	0	18.182	chr19	3555888	3557888	+	NM_133261	GIPC3	0.032754	0.036291	0.033715	0.185362	0.038016	0.045469	0.071142	0.724902	0.0653093
chr19	3769681	3770209	90.833	82.576	92.857	92.82	91.288	100	91.667	chr19	3767763	3769763	-	NM_002378	MATK	0.077079	0.118292	0.072506	0.056033	0.081642	0.070427	0.094488	-0.758777	0.047967
chr19	3769681	3770209	90.833	82.576	92.857	92.82	91.288	100	91.667	chr19	3767763	3769763	-	NM_139355	MATK	15.6366	12.9615	16.371	13.4759	13.6845	19.6535	21.0013	0.589538	0.163604
chr19	3963729	3964942	96.535	95.454	96	95.454	93.75	96.077	100	chr19	3961736	3963736	-	NM_001348	DAPK3	1.94132	0.502561	1.75994	0.021743	2.76516	0.746513	3.68646	0.486197	0.268599
chr19	4114353	4114654	66.667	69.294	72.078	82.576	72.727	73.864	69.231	chr19	4113189	4115189	-	NM_030662	MAP2K2	43.2875	41.1941	44.0649	37.9492	45.2006	50.9033	46.8991	-0.372561	0.410486
chr19	4114957	4115884	91.667	93.75	95.454	95.767	92.857	89.474	90.191	chr19	4113189	4115189	-	NM_030662	MAP2K2	43.2875	41.1941	44.0649	37.9492	45.2006	50.9033	46.8991	-0.825812	0.0220913
chr19	4201976	4202177	3.704	0	0	0	0	0	0	chr19	4200965	4202965	-	NM_016539	SIRT6	0	0	0	0	0.002124	0	0.055232	-0.174066	0.708953
chr19	4721085	4722455	0	0	0	0	0	0	9.091	chr19	4720254	4722254	+	NM_152362	TNFAIP8L1	1.3317	0.452709	3.42381	4.47585	5.37164	2.4086	1.94105	-0.209503	0.652091
chr19	5917350	5918034	93.333	89.087	91.667	90.476	92.857	91.667	91.667	chr19	5917417	5919417	-	NM_020175	DUS3L	1.03241	2.19324	1.23121	0.855415	1.19383	1.99157	3.1515	-0.286749	0.532964
chr19	6044260	6044560	90.909	95.994	95.122	93.939	95.238	95.767	95.238	chr19	6042375	6044375	-	NM_175614	NDUFA11	44.0117	57.0737	38.9805	38.5172	35.6937	39.7202	34.5468	0.0358972	0.939098
chr19	6065402	6065777	79.798	80	76.923	72.381	85.165	77.098	85.714	chr19	6065119	6067119	-	NM_003624	RANBP3	0.862753	1.94118	0.758151	1.03999	1.26505	0.809282	0.456437	-0.0488605	0.917151
chr19	6065982	6066240	90.652	90.385	91.288	91.667	97.619	88.788	100	chr19	6065119	6067119	-	NM_003624	RANBP3	0.862753	1.94118	0.758151	1.03999	1.26505	0.809282	0.456437	-0.295999	0.519218
chr19	6649324	6650124	7.692	0	0	0	5.263	0	0	chr19	6647606	6649606	+	NM_139161	CRB3	0.053448	0.086655	0	0.103392	0	0.131116	0	-0.263754	0.567647
chr19	7949301	7949927	81.818	92.308	85.714	93.095	88.855	79.95	90.064	chr19	7949324	7951324	-	NM_020196	XAB2	9.30034	9.17518	7.94727	6.97547	8.21398	8.85854	8.72293	-0.458938	0.300271
chr19	7969300	7969980	8.013	5.556	6.667	7.418	0	0	6.346	chr19	7967630	7969630	+	NM_006949	STXBP2	0	0.279646	0.055582	0.047354	0.142447	0.247594	0.163585	-0.572327	0.17936
chr19	8649137	8649417	100	100	100	83.333	100	100	91.667	chr19	8647785	8649785	-	NM_016579	CD320	11.1531	15.5587	11.5081	5.04663	10.4581	11.8199	10.2047	0.829744	0.0209125
chr19	8904458	8904801	100	96.667	92.308	100	100	100	100	chr19	8903044	8905044	-	NM_001146175	ZNF414	0	0	0.769784	0	0	3.6815	3.53247	0.218529	0.637809
chr19	8904458	8904801	100	96.667	92.308	100	100	100	100	chr19	8904014	8906014	-	NM_032370	ZNF414	3.76297	5.60975	2.58557	3.4577	4.31078	0	0	-0.197894	0.670584
chr19	8905573	8906777	84.615	92.308	90.909	88.235	91.667	92.857	91.667	chr19	8904014	8906014	-	NM_032370	ZNF414	3.76297	5.60975	2.58557	3.4577	4.31078	0	0	-0.274098	0.551958
chr19	9665691	9666085	0	5.882	8.333	9.091	6.905	0	8.167	chr19	9663770	9665770	+	NM_003451	ZNF177	0	0	0	0	0.209568	0.177331	0	-0.304747	0.506331
chr19	10365273	10365616	100	100	94.444	100	95.833	100	100	chr19	10364924	10366924	+	NM_002566	P2RY11	0.081153	0.701251	0.492607	0.00213	0.010146	0.002868	0.004792	-0.234935	0.612078
chr19	10366331	10366550	91.667	83.602	85.714	93.333	93.934	85.714	75	chr19	10364924	10366924	+	NM_002566	P2RY11	0.081153	0.701251	0.492607	0.00213	0.010146	0.002868	0.004792	-0.224622	0.628217
chr19	10369105	10369423	91.667	90.455	91.667	81.25	89.474	89.474	90.625	chr19	10368353	10370353	-	NM_003755	EIF3G	52.0158	59.2754	52.4946	51.5066	48.5735	52.7099	49.4088	0.13021	0.780818
chr19	10369580	10369813	93.333	97.619	92.308	90.652	93.333	92	100	chr19	10368353	10370353	-	NM_003755	EIF3G	52.0158	59.2754	52.4946	51.5066	48.5735	52.7099	49.4088	0.173351	0.710112
chr19	10537463	10539085	0	5.719	8.333	3.571	4.545	0	0	chr19	10536799	10538799	+	NM_000201	ICAM1	0.04421	0.416815	0.261455	0.20664	0.38069	0.092192	0.472251	0.337237	0.459482
chr19	10563690	10564586	18.182	27.525	27.273	11.765	15.385	19.524	17.029	chr19	10561729	10563729	+	NM_001544	ICAM4	0.123419	0.095491	0.208819	0.183055	0.217823	0.154691	0.099981	-0.200197	0.666904
chr19	10565916	10572468	8.333	9.091	7.692	8.333	9.524	8.333	16.667	chr19	10564711	10566711	+	NM_003259	ICAM5	13.6607	28.0362	16.9168	29.2124	23.1574	12.851	13.8299	-0.275548	0.549769
chr19	10776536	10776747	87.121	95.238	100	90.909	97.619	88.462	100	chr19	10775620	10777620	-	NM_203500	KEAP1	0.000888	11.6124	0.000638	0.000741	0.002835	0.001588	0.001239	0.0856427	0.855141
chr19	12419875	12420111	95.455	100	100	100	100	100	100	chr19	12418115	12420115	-	NM_021143	ZNF20	0.695969	0.513265	0.214984	0.799005	1.08292	0.273986	0.600978	-0.144492	0.757256
chr19	12459259	12459778	0	0	0	0	0	0	2.273	chr19	12457361	12459361	+	NM_003437	ZNF136	8.39556	4.55672	6.20579	5.34085	5.97086	7.0629	7.27961	0.300798	0.512133
chr19	12794692	12794968	93.75	100	91.667	77.273	97.059	75	100	chr19	12794179	12796179	-	NM_020714	ZNF490	1.26016	1.19402	1.25735	1.64914	1.41142	1.2674	1.2969	-0.482708	0.272565
chr19	12880529	12880805	92.33	100	100	100	100	95.833	95.833	chr19	12880426	12882426	+	NM_001099737	WDR83	0.223757	0.037742	0.34032	0.375685	0	0.271041	0.442403	-0.265165	0.565499
chr19	12916990	12917199	90.389	90.228	89.609	90.576	90.826	90.652	88.542	chr19	12915629	12917629	-	NM_001136196	TNPO2	6.11216	7.19103	6.459	7.05594	5.49638	7.99629	3.93245	0.689578	0.0864987
chr19	12916990	12917199	90.389	90.228	89.609	90.576	90.826	90.652	88.542	chr19	12915629	12917629	-	NM_013433	TNPO2	4.49394	5.38457	4.79483	4.95991	2.7312	6.44848	4.29147	0.0505442	0.914303
chr19	12916990	12917199	90.389	90.228	89.609	90.576	90.826	90.652	88.542	chr19	12915629	12917629	-	NM_001136195	TNPO2	1.08938	1.23838	1.95144	1.15208	1.55846	0.237295	0.392892	0.200302	0.666737
chr19	13260497	13260744	0	0	0	0	0	0	19.231	chr19	13260274	13262274	+	NM_002501	NFIX	0	0	0.142416	0	0	0	0	-0.166667	0.720971
chr19	13261776	13262627	8.514	9.091	0	0	10.769	12.019	5.882	chr19	13260274	13262274	+	NM_002501	NFIX	0	0	0.142416	0	0	0	0	-0.594518	0.159179
chr19	13335528	13337710	37.715	35.857	25	25	46.429	34.058	46.863	chr19	13335025	13337025	-	NM_005583	LYL1	0.4359	0.864833	0.421122	0.659703	0.71807	0.458692	0.407823	0.0387569	0.934254
chr19	13340662	13341090	35.504	38.462	41.176	47.368	60	40.625	28.205	chr19	13340935	13342935	-	NM_001136035	TRMT1	1.80556	1.48313	1.58825	1.24035	1.49995	1.77331	1.79187	-0.601067	0.153451
chr19	13340662	13341090	35.504	38.462	41.176	47.368	60	40.625	28.205	chr19	13340935	13342935	-	NM_017722	TRMT1	0.142581	0.25183	0.992817	1.04507	0.608892	0.870489	0.469064	0.369549	0.41458
chr19	13342505	13342757	0	18.615	17.045	5.556	0	0	4.545	chr19	13340935	13342935	-	NM_001136035	TRMT1	1.80556	1.48313	1.58825	1.24035	1.49995	1.77331	1.79187	-0.335186	0.462389
chr19	13342505	13342757	0	18.615	17.045	5.556	0	0	4.545	chr19	13340935	13342935	-	NM_017722	TRMT1	0.142581	0.25183	0.992817	1.04507	0.608892	0.870489	0.469064	0.0526306	0.910775
chr19	14079937	14080157	72.078	92.857	88.444	91.608	80	86.191	81.534	chr19	14079708	14081708	+	NM_001031727	MRI1	0.441123	0.887453	0.206803	0.746524	0.326405	0.486284	0.742308	0.414796	0.354803
chr19	14079937	14080157	72.078	92.857	88.444	91.608	80	86.191	81.534	chr19	14079708	14081708	+	NM_032285	MRI1	0	0	0	0	0	0.041329	0	0.0913755	0.845523
chr19	14441008	14441516	40	36.364	21.429	0	42.262	50	23.077	chr19	14441468	14443468	-	NM_138352	SAMD1	8.30465	10.7305	10.495	10.6766	9.33523	10.9991	11.3209	-0.324406	0.477788
chr19	14445067	14445463	0	0	0	0	0	0	8.013	chr19	14443564	14445564	-	NM_002730	PRKACA	0.53218	0.591259	0.705422	1.03947	0	0.938653	0.860999	0.247057	0.593265
chr19	14858538	14861244	12.903	20.943	14.286	9.091	18.182	10.526	13.333	chr19	14857410	14859410	-	NM_000955	PTGER1	0.02005	0.211558	0.016544	0.02633	0.021938	0	0.018953	0.730662	0.0621547
chr19	14959227	14959454	75.962	91.667	90.909	80.392	81.818	87.709	92.308	chr19	14959019	14961019	-	NM_004146	NDUFB7	23.5075	48.8367	34.7488	31.0225	35.6026	64.8113	30.225	0.440127	0.323032
chr19	15417846	15418294	100	98.529	96.875	95.445	100	100	95.238	chr19	15417241	15419241	-	NM_006844	ILVBL	0.390404	1.17838	0.762282	0.937993	0.880929	1.19434	0.663525	0.106922	0.81952
chr19	16312583	16314070	0	0	0	0	0	0	4.5	chr19	16310913	16312913	+	NM_003290	TPM4	0.184868	0.237336	0.167928	0.1235	0.094026	0.185144	0.228018	0.455646	0.304203
chr19	17630870	17631796	6.667	5.263	12.549	15.385	6.458	3.846	15.79	chr19	17629018	17631018	+	NM_023937	MRPL34	1.63283	3.38712	1.97792	2.32178	1.52829	1.08963	1.55606	0.0328152	0.944321
chr19	17660851	17662497	0	6.667	0	4.348	0	0	0	chr19	17662252	17664252	+	NM_133644	GTPBP3	0.033238	0.010649	0.006992	0.015478	0.015325	0.651173	0.008072	-0.256997	0.577972
chr19	18140287	18140827	0	0	0	8.333	0	8.333	0	chr19	18138505	18140505	+	NM_014256	B3GNT3	0	0.008517	0.022215	0	0.028471	0	0.007433	-0.564039	0.1872
chr19	18585932	18586152	61.325	76.63	69.231	83.333	84.413	86.667	85.714	chr19	18585588	18587588	-	NM_002866	RAB3A	41.7456	15.1972	77.2768	60.8264	94.1411	45.2446	62.3984	0.22341	0.630122
chr19	19326720	19327099	0	12.5	4.545	31.25	38.75	16.667	33.516	chr19	19326641	19328641	-	NM_001492	GDF1	1.40836	2.07876	1.59826	2.7633	1.36249	1.73838	1.09217	0.0380012	0.935534
chr19	19328511	19330745	68.99	72.078	72.727	72.727	77.35	66.667	81.818	chr19	19326641	19328641	-	NM_001492	GDF1	1.40836	2.07876	1.59826	2.7633	1.36249	1.73838	1.09217	-0.387861	0.389935
chr19	19755726	19755980	0	0	4.545	7.692	0	0	0	chr19	19755381	19757381	-	NM_001001524	TM6SF2	0.211842	0.614357	0.226419	0.222244	0.238198	0.460616	0.36671	-0.46657	0.291245
chr19	20183557	20185317	0	0	21.091	0	5.882	0	21.429	chr19	20183587	20185587	-	NM_016573	GMIP	0.263243	0	1.24141	1.00614	0.974486	1.43063	0.906239	0.356569	0.432405
chr19	30025702	30026110	11.765	13.809	16.667	0	23.077	0	16.667	chr19	30025151	30027151	+	NM_001238	CCNE1	3.07891	3.5101	2.97493	2.75772	1.6275	2.39024	3.22666	-0.108471	0.816936
chr19	33069337	33069851	96.429	100	100	100	100	100	100	chr19	33067560	33069560	+	NM_001110822	TDRD12	0.012664	0	0.046282	0.367277	0.126367	0	0.017976	0.227351	0.623934
chr19	33991782	33992245	3.448	4.762	0	7.738	6.111	3.125	0	chr19	33990990	33992990	+	NM_001127895	CHST8	0.069902	0	0.02062	0.158725	0.031829	0.035598	0.048805	0.50825	0.244149
chr19	34055413	34055807	5.882	3.846	0	0	0	8.333	7.143	chr19	34053473	34055473	+	NM_022467	CHST8	3.26177	0.226969	4.75985	9.47182	5.23324	3.77965	3.8502	-0.515284	0.236577
chr19	34209069	34209509	0	0	0	0	0	9.091	0	chr19	34209380	34211380	+	NM_024076	KCTD15	0.006545	0.002231	0.095781	0.012941	0.024684	0.027985	0.018705	0.0139489	0.976322
chr19	34210659	34211292	30.769	4.167	0	0	0	18.75	3.125	chr19	34209380	34211380	+	NM_024076	KCTD15	0.006545	0.002231	0.095781	0.012941	0.024684	0.027985	0.018705	-0.323553	0.479014
chr19	34964769	34965538	0	4.545	0	0	0	0	0	chr19	34964556	34966556	+	NM_001080436	WTIP	3.39063	1.61195	4.76818	1.45811	2.61432	4.47454	4.11226	-0.52212	0.229324
chr19	35455702	35456220	0	0	2.5	0	0	0	0	chr19	35453704	35455704	+	NM_199037	SCN1B	0.69759	0.501729	0.738375	0.825301	0.461534	1.31723	1.99179	-0.157779	0.735467
chr19	35455702	35456220	0	0	2.5	0	0	0	0	chr19	35453704	35455704	+	NM_001037	SCN1B	0.24278	0	0	0	0	0	0	-0.166667	0.720971
chr19	35943882	35944203	0	0	4.545	0	5	0	36.364	chr19	35943780	35945780	-	NM_001035516	DMKN	4.35093	2.38124	0	0	0	0.779663	0.681557	-0.221017	0.633887
chr19	35943882	35944203	0	0	4.545	0	5	0	36.364	chr19	35943780	35945780	-	NM_001126056	DMKN	0.182427	0.370181	0.000184	0	0.025046	0.001835	0.114888	-0.0226716	0.961521
chr19	35985181	35985626	94.591	90.909	92.593	87.762	90.909	92.857	95.096	chr19	35983193	35985193	+	NM_014364	GAPDHS	4.29732	6.67378	5.4069	7.18742	6.28909	4.62484	5.37663	-0.85703	0.0137234
chr19	36207283	36207582	15.79	13.043	21.538	19.935	13.5	13.961	14.835	chr19	36206642	36208642	+	NM_001039887	PROSER3	0.104664	0.111944	0	0.15944	0.167828	0.159988	0.126322	-0.595067	0.158695
chr19	36608097	36610534	0	0	0	9.091	0	0	9.091	chr19	36606347	36608347	-	NM_006233	POLR2I	29.5275	33.2221	9.78006	25.6134	28.1208	15.3403	24.4695	0.108532	0.816834
chr19	36608097	36610534	0	0	0	9.091	0	0	9.091	chr19	36607604	36609604	+	NM_001281	TBCB	69.3814	62.4434	80.8271	73.5598	80.8927	70.1848	61.9851	-0.314162	0.492588
chr19	36727450	36728191	0	0	0	0	0	0	5.556	chr19	36725519	36727519	+	NM_007145	ZNF146	0.280065	0.065174	0.335107	0.321875	0.305459	0.289072	0.251791	-0.0589433	0.900109
chr19	37801711	37801945	100	91.667	97.368	100	100	100	100	chr19	37799949	37801949	-	NM_152484	ZNF569	0.28955	0.861456	0.562773	0.255604	0.707371	0.335746	0.181399	-0.754619	0.0499394
chr19	37960904	37961542	81.534	83.333	78.947	81.481	83.333	77.922	75	chr19	37959267	37961267	+	NM_152606	ZNF540	0.007853	0.01943	0.010689	0	0.053788	0.002285	0	0.621633	0.136148
chr19	38776779	38778504	9.091	0	0	0	0	0	0	chr19	38774918	38776918	+	NM_021185	CATSPERG	0.271776	0.607943	0.585021	0.608073	0.559979	0.352407	0.322554	-0.591859	0.161534
chr19	38836255	38838484	15.395	7.692	12.222	7.143	8.333	8	13.333	chr19	38837714	38839714	+	NM_001042522	SPRED3	1.12906	1.26682	1.55433	1.18928	2.11083	1.89071	1.915	-0.13281	0.776518
chr19	39503445	39503649	85.714	94.737	88	93.103	92.308	90.909	89.474	chr19	39502131	39504131	-	NM_178820	FBXO27	8.01604	5.28608	9.44912	7.083	13.1557	8.96742	8.11535	-0.185178	0.690994
chr19	39577734	39578120	0	2.608	0	0	0	0	0	chr19	39575974	39577974	+	NM_001004318	ACP7	0.382592	1.04262	0.822484	1.48689	0.266871	0.666566	0.647172	0.303104	0.508742
chr19	40295978	40296234	86.25	93.75	92.857	92.308	92.308	90.909	91.667	chr19	40294021	40296021	-	NM_001396	DYRK1A	0.000544	0	0	0	0	0.000781	8.9e-05	-0.674219	0.0967024
chr19	40295978	40296234	86.25	93.75	92.857	92.308	92.308	90.909	91.667	chr19	40294021	40296021	-	NM_101395	DYRK1A	0	0	0	0	0.001079	0	0	0.156793	0.737079
chr19	40691645	40692060	82.576	93.934	84.615	100	92.582	58.571	81.818	chr19	40691847	40693847	-	NM_152479	TTC9B	45.9136	10.8112	67.8447	38.96	80.891	58.491	45.6176	-0.270423	0.557516
chr19	42340685	42341378	95.833	91.667	91.288	95.833	91.146	92.308	100	chr19	42339122	42341122	+	NM_001040283	DMRTC2	0	0	0	0.021315	0	0	0	0.241322	0.602143
chr19	42709590	42710000	100	93.333	94.737	90.909	95.833	93.725	93.542	chr19	42709709	42711709	-	NM_133328	DEDD2	9.46374	10.9253	11.4272	6.75034	7.30969	6.75457	9.09073	0.257766	0.576794
chr19	42733101	42733399	75	82.843	81.818	95.238	86.058	80	83.333	chr19	42733124	42735124	+	NM_133444	ZNF526	1.22296	1.2396	1.42841	0.954226	1.53446	0.957267	1.53016	-0.198875	0.669017
chr19	42849705	42852554	7.143	0	0	7.692	7.692	7.692	8.333	chr19	42849723	42851723	+	NM_001410	MEGF8	0.019327	0.017023	0.02275	0.030037	0.021495	0.023214	0	-0.11391	0.807872
chr19	42929735	42930252	51.852	41.026	50.35	45	49.074	54.167	26.97	chr19	42928550	42930550	-	NM_005357	LIPE	1.1552	1.49945	1.11665	2.16492	0.638694	1.10647	1.61949	-0.48509	0.269854
chr19	45482638	45483194	0	0	0	0	0	0	5.882	chr19	45480854	45482854	+	NM_005178	BCL3	0.535263	1.00047	0.649389	0	0.436279	0.673769	0.247658	-0.35406	0.435885
chr19	45879411	45879652	100	100	96.667	100	100	100	100	chr19	45878506	45880506	+	NM_001970	EIF5A	0	0	0.021912	0	0	0	0	-1	0
chr19	46630038	46634403	5	4	6.667	0	4.396	7.692	5.556	chr19	46630258	46632258	-	NM_001081563	DMPK	0	0	0	0.957196	0	0	0	-0.853211	0.0146269
chr19	46784186	46784527	8.712	37.413	8.333	29.021	23.529	50	54.545	chr19	46783046	46785046	-	NM_015649	IRF2BP1	5.95218	5.35219	5.55806	4.62179	5.37983	5.58311	6.55435	0.262321	0.569832
chr19	47401937	47402506	86.957	79.474	67.949	92.308	75	90.476	95.455	chr19	47401006	47403006	-	NM_145056	DACT3	16.6427	8.70853	1.10675	1.01209	1.14101	22.0109	1.02755	0.277819	0.546349
chr19	47483547	47485006	9.091	18.182	9.091	0	8.696	16.388	8.333	chr19	47484982	47486982	-	NM_013403	STRN4	0.192348	0.232741	0.110107	0.245011	0.132587	0.331714	0.194132	0.318953	0.485645
chr19	47796264	47796492	100	60	100	92.308	100	79.167	96.429	chr19	47796290	47798290	+	NM_002517	NPAS1	2.44524	0.131224	1.92069	1.68679	1.85137	2.08976	2.571	0.819515	0.0240557
chr19	47821820	47822819	86.667	84.615	92.308	91.486	84.615	88.889	83.974	chr19	47820417	47822417	-	NM_017854	TMEM160	0.015367	0.008631	0.00333	0.00281	0.002419	5.6057	0.004202	0.176876	0.704401
chr19	48217140	48217613	45.455	66.667	45.833	80	50	77.576	28.571	chr19	48215358	48217358	-	NM_172315	MEIS2	0.013799	0	0.159102	0	0.032755	0	0.011547	-0.356721	0.432195
chr19	49145152	49145579	8.712	0	7.143	18.182	8.696	2.941	0	chr19	49145375	49147375	-	NM_018273	TMEM143	1.32153	2.03094	1.12165	1.52131	1.39402	1.17506	1.70253	-0.347394	0.445178
chr19	49268067	49269336	17.647	16.129	22.727	14.55	27.273	25	28.571	chr19	49268723	49270723	+	NM_031485	GRWD1	2.35469	2.80121	2.12291	2.77057	3.22871	2.41836	2.78885	0.191354	0.681063
chr19	49332099	49332409	64.286	61.538	51.667	81.818	52.941	59.127	20	chr19	49331716	49333716	-	NM_017708	FAM83E	0.089904	0.087661	0	0	0	0.02531	0.011079	0.202992	0.662446
chr19	49384398	49384609	75	74.573	72.222	71.429	79.412	82.353	91.288	chr19	49382499	49384499	+	NM_177973	SULT2B1	0.477676	0.131096	0.274708	0	0.302241	0	0.518774	0.427012	0.339323
chr19	49461911	49462124	78.111	88.158	93.889	83.772	85.61	69.853	83.612	chr19	49461721	49463721	-	NM_001352	DBP	7.31669	11.4851	4.63184	0.730998	5.92038	5.97288	8.74273	0.0254317	0.95684
chr19	49462653	49464210	11.765	11.438	7.143	21.429	10.556	11.111	8.333	chr19	49461721	49463721	-	NM_001352	DBP	7.31669	11.4851	4.63184	0.730998	5.92038	5.97288	8.74273	-0.593899	0.159725
chr19	49469229	49469963	0	0	0	9.091	0	0	0	chr19	49469719	49471719	-	NM_001217	CA11	0	2.2287	1.45175	0	3.4368	0	0.474681	-0.355189	0.434318
chr19	49787662	49788132	44.505	54.545	63.636	76.471	55.903	75	38.691	chr19	49787449	49789449	+	NM_000146	FTL	108.575	216.414	119.328	116.631	110.759	126.01	107.203	0.0292849	0.950306
chr19	49970353	49972395	16.667	12.25	14.286	0	4.654	8.333	8.333	chr19	49970584	49972584	-	NM_002152	HRC	0.129452	0.288463	0.202858	0	0.126658	0.191447	0.20023	0.627098	0.131727
chr19	50140431	50142565	41.053	68.75	67.262	75	75	75	64.171	chr19	50140790	50142790	-	NM_003598	TEAD2	0.011314	0	0.168503	0.025971	0.008206	0.024966	0	0.0729364	0.876508
chr19	50195623	50195981	75	70.33	81.818	62.5	62.5	72.727	80	chr19	50193852	50195852	+	NM_144688	CCDC155	0	0	0	0	0	0.022349	0.019456	0.353841	0.436189
chr19	50239527	50240443	0	3.448	0	0	0	0	0	chr19	50238847	50240847	-	NM_020309	SLC17A7	78.5218	0.385016	115.453	232.927	141.728	111.605	109.24	-0.712018	0.0726699
chr19	50270622	50270826	0	0	17.424	0	0	0	0	chr19	50270073	50272073	+	NM_153329	ALDH16A1	1.4943	2.85678	1.6687	1.8756	2.17516	1.26613	1.61191	-0.151049	0.746487
chr19	50346363	50346650	59.936	79.286	67.708	69.231	77.778	63.158	66.667	chr19	50344658	50346658	+	NM_001136019	FCGRT	0.09111	0.120895	0.092779	0.230755	0.017869	0.009661	0.062765	0.0743036	0.874206
chr19	50346363	50346650	59.936	79.286	67.708	69.231	77.778	63.158	66.667	chr19	50345889	50347889	+	NM_004107	FCGRT	0.135763	0.163851	0.049563	0.212131	0.071244	0.116672	0.015575	0.0899053	0.847988
chr19	50689225	50689456	19.872	76.923	63.636	46.667	51.667	46.154	72.727	chr19	50688680	50690680	-	NM_025129	FUZ	0.22692	0.395733	0	0.060711	0.06097	0.499162	0	-0.13283	0.776485
chr19	50770545	50771145	53.333	72.727	60.315	84.698	62.899	69.697	70	chr19	50770096	50772096	-	NM_152899	IL4I1	0	0.004755	0	0	0	0.00474	0	0.240838	0.602895
chr19	51018086	51019037	0	0	2.273	0	0	0	6.25	chr19	51016653	51018653	+	NM_001145809	MYH14	0.521737	2.36811	0.686987	1.53991	1.90687	0.661369	1.76005	0.102819	0.82637
chr19	51018086	51019037	0	0	2.273	0	0	0	6.25	chr19	51016653	51018653	+	NM_001077186	MYH14	0	0.234283	0	0	0.130626	0	0	-0.331927	0.467026
chr19	51202429	51203105	8.333	0	0	0	0	0	6.458	chr19	51200500	51202500	+	NM_007121	NR1H2	0	0	0	0	2.13473	0	0	-0.255343	0.580509
chr19	52311717	52311951	0	0	0	0	0	0	8.333	chr19	52309897	52311897	+	NM_007147	ZNF175	1.35165	1.82464	1.53394	1.54347	0.82252	1.76742	1.5733	0.112772	0.809767
chr19	53218326	53219514	7.143	0	0	0	0	6.897	0	chr19	53216485	53218485	+	NM_001039886	ZNF808	0.096977	0.232307	0.185757	0.038598	0	0.189647	0.008136	0.251376	0.586606
chr19	53249239	53250070	0	0	8.712	0	0	0	0	chr19	53247249	53249249	+	NM_018260	ZNF701	0.056966	0.059494	0.004379	0.285931	0.456991	0.023156	0.438095	-0.408489	0.362907
chr19	54324648	54325222	0	9.307	8.333	14.286	10.882	11.806	14.286	chr19	54322833	54324833	+	NM_018555	ZNF331	0.260335	0.256983	0.360292	0.234313	0.962436	0	0.136543	-0.0661263	0.887986
chr19	54343995	54345089	54.545	41.176	50	57.143	46.863	50	58.333	chr19	54342517	54344517	+	NM_001079906	ZNF331	1.38423	0.933434	2.09996	2.1412	5.85199	1.68796	2.45784	-0.0610528	0.896547
chr19	54724654	54724892	0	0	0	0	0	0	16.667	chr19	54722726	54724726	+	NM_002739	PRKCG	0.751013	2.78689	7.34921	8.295	5.69777	6.81767	2.4187	-0.37626	0.40548
chr19	54951626	54951907	63.961	66.667	81.818	78.947	73.611	51.818	59.091	chr19	54950736	54952736	+	NM_015629	PRPF31	0.432089	13.41	3.14675	0.119635	1.42393	12.605	10.8178	-0.684383	0.0898831
chr19	56220165	56220807	65.625	55.778	74.167	79.286	65.714	61.818	66.667	chr19	56218708	56220708	+	NM_198458	ZNF497	0.113869	0.106325	0.106034	0.118865	0.191324	0.105592	0	0.027581	0.953195
chr19	56226852	56229794	0	0	5.556	0	0	0	0	chr19	56226865	56228865	+	NM_001136137	RPL28	0.1929	0.284536	0.229093	0.197725	0.361747	0.25409	0.305501	-0.228863	0.621565
chr19	56226852	56229794	0	0	5.556	0	0	0	0	chr19	56226865	56228865	+	NM_001136134	RPL28	0.552527	1.18502	0.376053	0	0.004218	0.024082	0.003096	0.0688151	0.883452
chr19	56226852	56229794	0	0	5.556	0	0	0	0	chr19	56226865	56228865	+	NM_001136136	RPL28	2.88309	6.49596	5.07881	3.53048	3.86139	0.121893	5.04372	0.264118	0.567093
chr19	56328310	56331092	87.5	87.5	88.889	88.235	84.21	86.957	90.625	chr19	56326312	56328312	+	NM_033113	ZNF628	0.212143	0.26544	0.246836	0.5224	0.320882	0.308893	0.349251	0.120981	0.796117
chr19	56332193	56332623	36.364	27.922	28.571	34.848	40	27.778	30.769	chr19	56332436	56334436	+	NM_001144950	SSC5D	0.047354	0.049159	0.094282	0.092014	0.209032	0.089171	0.045821	0.596711	0.157249
chr19	56489618	56489895	80	76.795	87.302	81.818	83.333	85.833	91.667	chr19	56489732	56491732	+	NM_013301	CCDC106	5.35998	12.588	5.82152	5.50811	5.40198	5.71667	6.46445	-0.516281	0.235512
chr19	56965060	56965813	100	94.444	93.333	90.767	96.482	92.857	92.582	chr19	56963196	56965196	+	NM_024493	ZKSCAN3	0.0037	0.027422	0	0	0.019362	0	0.00576	0.271588	0.555752
chr19	57313895	57314903	0	0	0	0	0	0	4.167	chr19	57312604	57314604	+	NM_020828	ZFP28	5.73697	3.32214	5.54008	3.06529	4.795	6.31799	5.87019	0.315815	0.490189
chr19	57340478	57340754	100	100	100	90.909	95.833	91.667	100	chr19	57339749	57341749	+	NM_001001668	ZNF470	1.00807	1.13156	1.10791	0.762354	0.99163	0.780053	0.909998	0.846495	0.016296
chr19	57886619	57887408	97.059	92.857	87.5	93.333	93.029	100	94.737	chr19	57885048	57887048	+	NM_001015879	AURKC	0	0.088525	0	0	0	0	0.006975	-0.133315	0.775684
chr19	58017111	58017384	95.455	95.023	100	96.154	97.368	100	100	chr19	58016081	58018081	+	NM_173631	ZNF547	4.97118	3.64575	4.25291	3.54745	4.70572	4.22721	3.66296	-0.0600342	0.898266
chr19	58341332	58341542	95.096	85.714	93.333	87.097	93.932	93.333	95.335	chr19	58339681	58341681	-	NM_001085384	ZNF154	1.02933	1.52405	1.04161	1.16065	1.64164	1.02094	1.13319	-0.366687	0.418486
chr19	58637400	58637875	95.553	89.474	93.75	95.119	90.909	91.667	94.444	chr19	58635410	58637410	+	NM_012318	LETM1	0.005989	0.053236	0.017672	0.013644	0.045629	0.015313	0.012359	-0.890491	0.00717982
chr19	58652028	58653998	42.308	51.087	8.333	78.941	33.431	14.214	40.659	chr19	58650241	58652241	+	NM_003436	ZNF135	0.066252	0.266067	0.87431	0.076408	0.304505	0.778623	0.964329	-0.693632	0.0839057
chr2	478026	478280	15.385	17.647	30.769	18.182	11.765	18.182	11.111	chr2	476487	478487	+	NM_152672	SLC51A	0	0	0	0.251778	0	0	0	0.0408901	0.930641
chr2	512740	512969	90	100	94.737	98.148	92.857	100	100	chr2	511420	513420	-	NM_005017	PCYT1A	1.25691	0.731842	0	1.0344	1.02202	0	1.96088	-0.0573898	0.902732
chr2	1305963	1306166	100	96.148	100	100	97.059	100	100	chr2	1305622	1307622	-	NM_005929	MELTF	0.308419	0.143403	0.197923	0.094196	0.244687	0.23489	0.238083	0.204639	0.659823
chr2	9723927	9724432	0	4.167	7.143	0	0	0	0	chr2	9723465	9725465	+	NM_001130845	BCL6	0.027825	0.146612	0.536191	0.028983	0.459017	0.698259	0.129908	0.248669	0.590776
chr2	9791501	9791796	0	0	0	0	0	2.986	0	chr2	9789504	9791504	+	NM_001048	SST	0.108712	0.14285	0.245533	0.019684	0.085742	0.045723	0.050118	-0.31122	0.496868
chr2	10328478	10329480	0	0	100	0	0	0	3.333	chr2	10326854	10328854	+	NM_052969	RPL39L	0.344349	0.430813	0.368714	0.773371	0.6704	0.423287	0.243978	-0.243852	0.598222
chr2	33600322	33600994	5.882	0	0	0	0	4.674	0	chr2	33598481	33600481	+	NM_152395	NUDT16	0	0	0	0.072648	0	0	0	-0.255864	0.579709
chr2	35962867	35963269	21.429	17.424	20	9.091	15.385	16.667	15.385	chr2	35961183	35963183	+	NM_021203	SRPRB	16.2847	21.0006	21.5162	16.2956	12.7084	13.6803	22.5148	0.205455	0.658524
chr2	40753391	40754184	0	0	0	0	0	20	0	chr2	40751534	40753534	+	NM_001033030	FAIM	0.04397	0.146436	0.250899	0.331007	0.080093	0.163257	0.196098	-0.0443183	0.924837
chr2	40753391	40754184	0	0	0	0	0	20	0	chr2	40751937	40753937	+	NM_018147	FAIM	1.68195	2.04429	2.34078	3.24341	1.14905	2.38876	1.74456	0.201541	0.66476
chr2	45241790	45244737	0	0	0	0	0	0	9.091	chr2	45240510	45242510	+	NM_004267	CHST2	6.85062	2.67272	5.83975	9.87896	1.54358	1.26643	2.0653	-0.301012	0.511819
chr2	74631885	74633522	14.286	16.667	6.667	8.712	10.263	10.556	7.692	chr2	74630301	74632301	+	NM_005602	CLDN11	5.91807	0.014406	0	3.70255	0	0	0.02851	0.265421	0.56511
chr2	88926945	88927396	42.857	40.909	45.752	20.714	34.783	38.796	42.857	chr2	88925857	88927857	-	NR_024534	ALG3	0.8683	1.06786	0.929798	0	0.572917	0.817214	1.10345	0.945874	0.00127131
chr2	88926945	88927396	42.857	40.909	45.752	20.714	34.783	38.796	42.857	chr2	88925857	88927857	-	NM_001006941	ALG3	2.43321	2.36598	1.08816	1.44579	3.45381	2.23353	3.52337	0.180499	0.698542
chr2	88926945	88927396	42.857	40.909	45.752	20.714	34.783	38.796	42.857	chr2	88925857	88927857	-	NR_024533	ALG3	0	0.271711	0.282168	0.462976	0	0	0.216343	-0.44659	0.31513
chr2	88963703	88964397	0	0	0	0	6.25	5.882	0	chr2	88961837	88963837	+	NM_001100120	ECE2	1.3498	4.65191	1.16375	1.00842	0.618642	1.61618	2.5398	-0.371415	0.412042
chr2	88963703	88964397	0	0	0	0	6.25	5.882	0	chr2	88961837	88963837	+	NM_001037324	ECE2	6.52075	15.2038	4.06905	6.57594	8.32358	3.83055	4.83657	-0.15735	0.736169
chr2	90313544	90314270	0	0	0	0	0	0	4.545	chr2	90311804	90313804	+	NM_021627	SENP2	0	0.004035	0	0	0.039193	0.01169	0	-0.238902	0.605901
chr2	97429768	97431425	0	6.25	0	0	3.846	5	0	chr2	97429006	97431006	+	NM_004624	VIPR1	0	0	0	0	0.329507	0	0	0.268182	0.560915
chr2	99573159	99573620	54.545	60.952	72.078	59.091	50	66.667	55.278	chr2	99571289	99573289	+	NM_173658	ZNF660	1.17204	1.52449	1.11857	1.2709	0.968317	1.07755	1.32208	0.0418907	0.928946
chr2	99700371	99700672	0	0	0	0	0	0	16.667	chr2	99698408	99700408	+	NM_033210	ZNF502	0.006133	0.047738	0.000447	0.046721	0.056539	0.042645	0.084886	0.667326	0.101476
chr2	101593808	101594202	25	22.431	26.316	10.989	17.391	27.273	18.75	chr2	101592643	101594643	+	NM_003212	TDGF1	0.133484	0.243534	0.123678	0.243592	0.050525	0.178432	0.091082	-0.132466	0.777086
chr2	102921340	102921815	75	81.818	92.308	83.333	80	81.25	84.524	chr2	102920424	102922424	-	NM_002375	MAP4	2.79695	4.49719	3.98318	4.69223	2.06802	4.58083	3.55133	0.397312	0.377454
chr2	104445803	104446185	0	9.091	12.132	0	0	4.881	13.777	chr2	104443946	104445946	-	NM_003363	USP4	0	7.67827	4.66847	5.9731	8.48148	5.52122	6.1936	0.194857	0.675445
chr2	104776138	104776416	100	93.561	92.308	96.429	94.118	100	93.75	chr2	104776124	104778124	+	NM_003458	BSN	4.1181	2.69119	5.91494	7.16889	7.94227	7.05542	6.0288	0.0449029	0.923847
chr2	104777111	104777530	0	0	0	0	0	0	3.571	chr2	104776124	104778124	+	NM_003458	BSN	4.1181	2.69119	5.91494	7.16889	7.94227	7.05542	6.0288	0.0436015	0.92605
chr2	104945494	104947200	43.929	50	41.379	21.875	36.644	46.667	48.684	chr2	104946899	104948899	-	NM_013334	GMPPB	0.573984	0.406609	0.698915	0.689419	0.384273	0.60268	0.493105	-0.440335	0.322777
chr2	105392262	105392687	11.818	0	5.051	0	13.393	13.636	5.263	chr2	105391604	105393604	+	NM_004186	SEMA3F	0.38944	4.3807	0.469428	0	0	0.033177	0.449954	-0.536281	0.214638
chr2	105589050	105589784	0	10.436	7.692	14.643	4.545	5	6.066	chr2	105587780	105589780	-	NM_015896	ZMYND10	0.227234	0.006629	0.163019	0.141426	0.349166	0.192297	0.242077	-0.587162	0.165736
chr2	107211126	107212001	11.882	3.226	4.545	4.167	9.524	5.556	11.071	chr2	107210854	107212854	-	NM_020418	PCBP4	0.040353	0	0.077672	0.012842	0.012072	0.009678	0.040283	0.213093	0.646399
chr2	107211126	107212001	11.882	3.226	4.545	4.167	9.524	5.556	11.071	chr2	107210854	107212854	-	NM_033010	PCBP4	1.83284	6.2501	0.015998	4.43063	10.0982	5.87228	11.1175	0.340207	0.455281
chr2	107807604	107807817	95	94.591	94.975	98.077	97.631	96.825	95.238	chr2	107807804	107809804	-	NM_022908	NT5DC2	1.65663	0.687279	0.02823	0.646305	1.05373	1.35568	0.078486	0.228224	0.622566
chr2	107807604	107807817	95	94.591	94.975	98.077	97.631	96.825	95.238	chr2	107807804	107809804	-	NM_001134231	NT5DC2	2.659	2.40181	3.54607	3.65186	2.97819	2.81252	3.66066	0.282572	0.539211
chr2	107818350	107820200	37.5	37.229	83.333	16.667	23.214	27.973	83.333	chr2	107820089	107822089	+	NM_001124767	SMIM4	41.6994	56.9363	39.9162	47.007	38.3195	38.7657	34.4991	-0.392216	0.384164
chr2	117748367	117749687	0	0	0	4.348	0	0	0	chr2	117748022	117750022	-	NM_018008	FEZF2	4.38049	1.75193	8.405	8.41596	4.3864	5.77376	7.11972	0.482017	0.273353
chr2	117749991	117750209	27.273	50	41.667	18.182	27.536	37.469	31.25	chr2	117748022	117750022	-	NM_018008	FEZF2	4.38049	1.75193	8.405	8.41596	4.3864	5.77376	7.11972	-0.462153	0.296455
chr2	143950898	143951278	88.235	85.185	80	90.909	81.818	84.21	90.455	chr2	143951039	143953039	-	NM_001111125	IQSEC2	0	0.064665	0	0.286443	0.188005	0	0.274345	0.585026	0.167665
chr2	144988835	144989519	54.545	30.435	33.333	70.979	35.714	28.571	28.571	chr2	144988354	144990354	+	NM_152536	FGD5	0.080704	0.337311	0.066552	0.047722	0.145337	0.150474	0.097198	-0.496216	0.257358
chr2	146918733	146919319	0	0	14.881	0	0	0	0	chr2	146918199	146920199	+	NM_024628	SLC12A8	0.227814	0.455463	0.158741	0.32712	0.284382	0.182192	0.269239	-0.501266	0.251776
chr2	147244403	147246344	0	0	0	21.591	0	4	0	chr2	147242990	147244990	+	NM_002213	ITGB5	0.369818	0.502142	0.571674	0.527633	0.372769	0.477198	0.42914	0.380812	0.399351
chr2	148698225	148701348	9.091	0	27.273	75	0	0	14.286	chr2	148698052	148700052	+	NM_183357	ADCY5	2.42265	32.8172	2.81199	4.77853	3.59831	2.75852	1.33857	-0.233807	0.613836
chr2	148698225	148701348	9.091	0	27.273	75	0	0	14.286	chr2	148698874	148700874	+	NM_015270	ADCY6	0	0.052773	0	0.026229	0	0	0.03084	0.126511	0.786944
chr2	149622408	149623020	11.111	5.556	0	0	0	0	0	chr2	149620520	149622520	+	NM_031458	PARP9	0	0	0.017739	0.069804	0.021764	0.161904	0.280292	-0.473856	0.282743
chr2	149622408	149623020	11.111	5.556	0	0	0	0	0	chr2	149620826	149622826	+	NM_001146104	PARP9	0	0	0.172604	0.011144	0	0.017821	0.063536	-0.378729	0.402152
chr2	149622408	149623020	11.111	5.556	0	0	0	0	0	chr2	149620826	149622826	+	NM_001146106	PARP9	0.213571	0.461296	0.084534	0.053108	0.142932	0.050282	0.070696	0.612802	0.14345
chr2	150357964	150358396	0	0	0	0	0	0	4.447	chr2	150356292	150358292	+	NM_001023570	IQCB1	4.04361	4.8081	4.41339	4.53893	4.1432	3.98314	4.03095	-0.350937	0.440229
chr2	153065936	153066199	100	100	97.368	92.857	100	100	100	chr2	153063991	153065991	+	NM_152538	IGSF11	0	0.381811	0.061252	0	0.026222	0.653875	0	0.335315	0.462206
chr2	158817122	158817508	0	4.167	0	0	0	8.333	0	chr2	158815424	158817424	+	NM_018338	CFAP44	0.013811	0	0.010571	0.091634	0.018025	0	0	-0.370938	0.41269
chr2	163073416	163073732	100	91.288	93.75	94.118	89.737	94.118	100	chr2	163071541	163073541	+	NM_014429	MORC1	0.011309	0.021754	0.097098	0.045969	0.262022	0.055715	0.021744	-0.650674	0.113505
chr20	146983	148515	0	4.348	0	0	0	0	0	chr20	145206	147206	+	NM_005331	HBQ1	0	0.000595	0	0	0	0	0	1	0
chr20	382195	382630	0	0	0	0	0	0	3.571	chr20	381532	383532	-	NM_021259	TMEM8A	2.53117	5.38836	1.74376	1.94619	1.43397	2.60151	2.75318	0.041991	0.928777
chr20	410648	411844	0	0	0	0	0	0	9.524	chr20	409433	411433	+	NM_020664	DECR2	0.021723	0.04004	0.013312	0.023696	0.03496	0.003448	0.057181	0.724905	0.0653072
chr20	544612	544823	91.392	91.392	88.98	90.909	90.909	92.154	86.812	chr20	544548	546548	+	NM_005632	CAPN15	1.16268	1.17457	1.06716	1.39477	1.01042	1.28366	1.52114	-0.432762	0.332138
chr20	651934	656499	77.778	78.175	66.667	76.872	80.769	74.074	80	chr20	651727	653727	-	NM_032366	METTL26	2.25053	0.018954	0.003258	0.002862	0.129736	0.193461	0.100703	0.158755	0.733873
chr20	702978	709599	8.333	7.692	26.491	7.692	6.667	8.333	34.058	chr20	706263	708263	-	NM_032259	WDR24	2.2199	2.25867	1.94876	1.75828	2.80897	2.08916	2.1801	-0.228956	0.621419
chr20	702978	709599	8.333	7.692	26.491	7.692	6.667	8.333	34.058	chr20	703313	705313	-	NM_001005920	JMJD8	0.000526	2.18351	0	0	0.027003	0.027148	0	-0.262584	0.569431
chr20	747282	747871	7.692	25	9.091	88.889	13.333	7.473	14.145	chr20	746493	748493	-	NM_001031737	CCDC78	0.476954	3.13428	0.479509	0.254666	0.269334	0.64376	0.675949	-0.0745468	0.873797
chr20	752586	755806	6.25	20	20	64.286	10.263	6.066	8.333	chr20	751386	753386	+	NM_032304	HAGHL	9.10189	10.0909	7.96301	3.66448	6.20273	7.75145	7.66878	-0.714778	0.0710571
chr20	815174	815399	90	95.445	92.82	100	100	96.667	87.778	chr20	815351	817351	+	NM_022092	CHTF18	0.531642	0.518403	0.472455	0.373993	0.492079	0.470808	0.397365	-0.0874204	0.852157
chr20	815643	816109	13.665	36.842	39.205	30.769	30.09	33.333	12.917	chr20	815351	817351	+	NM_022092	CHTF18	0.531642	0.518403	0.472455	0.373993	0.492079	0.470808	0.397365	0.120986	0.796107
chr20	992125	994257	7.143	3.448	7.692	12.5	9.091	21.825	14.643	chr20	990138	992138	+	NM_014587	SOX8	9.3055	22.7992	10.0162	14.4458	10.4636	10.5997	10.3412	-0.452278	0.308247
chr20	1083491	1085270	94.118	91.667	93.095	90.616	92.857	87.5	94.118	chr20	1082058	1084058	+	NM_001053	SSTR5	1.1917	0.151013	0.501584	0.672759	0.248409	1.12122	0.918907	-0.133719	0.775015
chr20	1334068	1334878	85.714	89.474	90	91.667	87.5	90.909	90.909	chr20	1332357	1334357	+	NM_003345	UBE2I	13.8519	0.644656	0.74949	0	0	0.709309	0.402868	-0.765046	0.0450753
chr20	1352114	1353848	0	0	0	0	0	0	6.25	chr20	1351628	1353628	+	NM_003933	BAIAP3	0	0	0.280736	0.098928	0.073213	0	0	-0.274813	0.550878
chr20	1366026	1367035	93.095	93.333	92.857	92.857	92.593	91.667	91.107	chr20	1365614	1367614	-	NM_001001410	TSR3	8.46864	10.514	9.32045	7.11152	4.68354	0.751386	0	0.959496	0.000620438
chr20	1368895	1369334	83.974	86.667	88.788	81.25	89.737	83.333	75	chr20	1368243	1370243	+	NM_032520	GNPTG	5.94703	1.10277	0.922825	0.932834	0.860292	0.951727	0.652767	0.0320514	0.945616
chr20	1529402	1529903	92.857	91.667	100	100	100	100	100	chr20	1529894	1531894	-	NM_001013658	PTX4	0	0.044503	0	0	0.075267	0	0	-0.152646	0.743869
chr20	1581443	1581903	91.987	85.714	90.909	84.615	81.534	83.333	72.475	chr20	1580807	1582807	+	NM_024600	TMEM204	0.898905	1.01951	0.720016	0.772815	0.701028	0.661105	0.782843	0.234894	0.612141
chr20	1582746	1583757	81.25	77.778	82.353	90.238	78.571	77.778	81.818	chr20	1580807	1582807	+	NM_024600	TMEM204	0.898905	1.01951	0.720016	0.772815	0.701028	0.661105	0.782843	-0.107232	0.819003
chr20	1822522	1822885	90.909	92.593	87.121	81.818	86.607	83.217	90.909	chr20	1822298	1824298	-	NM_002513	NME3	14.0545	29.2759	14.772	15.983	14.5915	12.5395	10.3652	0.386458	0.391803
chr20	1840858	1841786	94.591	94.118	94.118	93.542	94.868	95.096	94.118	chr20	1841364	1843364	-	NM_001146006	IGFALS	0	0	0	0	0.032385	0	0	0.429348	0.336396
chr20	2048800	2052148	0	7.846	5.882	9.091	5	0	8.013	chr20	2047109	2049109	+	NM_004209	SYNGR3	32.457	35.2566	56.7407	42.1052	67.1115	47.977	38.8316	-0.00222357	0.996225
chr20	2311515	2313130	52.941	55.556	50	46.154	55	60	54.545	chr20	2313001	2315001	-	NM_001919	ECI1	13.722	19.5662	19.2721	10.9928	14.7343	22.6734	16.1907	0.717379	0.0695556
chr20	2567615	2572414	0	0	0	8.333	0	0	0	chr20	2566029	2568029	+	NM_006181	NTN3	0.157361	0.126451	0.161723	0.097022	0.179238	0.128917	0.231172	-0.584695	0.167965
chr20	2625246	2626690	0	0	53.333	0	0	0	6.667	chr20	2624083	2626083	+	NM_001145815	AMDHD2	0.029548	0	0.019587	0	0	0.150303	0.073883	-0.121098	0.795922
chr20	2625246	2626690	0	0	53.333	0	0	0	6.667	chr20	2624083	2626083	+	NM_015944	AMDHD2	2.15486	2.65055	2.05817	2.40538	2.47442	1.75034	2.26144	-0.287328	0.5321
chr20	2633485	2634084	95	96.077	93.75	100	97.368	100	100	chr20	2633727	2635727	-	NM_001048212	CEMP1	3.44248	2.62202	3.25971	2.87482	3.2057	4.01998	3.57889	0.305306	0.50551
chr20	3295688	3296096	0	0	0	4.545	0	3.125	0	chr20	3296083	3298083	+	NM_016639	TNFRSF12A	1.86493	1.15464	1.1329	0.633653	0.599566	0.888192	0.395879	-0.292868	0.523858
chr20	3296397	3296628	100	93.333	90.909	94.722	95.136	89.899	93.75	chr20	3296083	3298083	+	NM_016639	TNFRSF12A	1.86493	1.15464	1.1329	0.633653	0.599566	0.888192	0.395879	0.470862	0.286224
chr20	3297573	3299050	29.412	8.013	18.182	9.091	21.825	21.429	21.053	chr20	3296083	3298083	+	NM_016639	TNFRSF12A	1.86493	1.15464	1.1329	0.633653	0.599566	0.888192	0.395879	0.358631	0.429555
chr20	3297573	3299050	29.412	8.013	18.182	9.091	21.825	21.429	21.053	chr20	3298363	3300363	-	NM_017885	HCFC1R1	0.05617	0.235844	0.049083	0	0.137418	0	0	-0.343294	0.450931
chr20	3685942	3686189	77.778	42.262	62.963	71.429	57.143	53.743	68.019	chr20	3684435	3686435	-	NM_152457	ZNF597	4.27411	2.92517	2.94617	2.21334	2.94468	3.44004	3.47033	0.298433	0.515621
chr20	4613763	4614373	0	0	6.905	0	0	0	0	chr20	4611970	4613970	+	NM_138440	VASN	0	0	0	0	0	0	1.15677	-0.166667	0.720971
chr20	4735500	4735840	90.909	93.934	100	93.487	94.167	100	97.059	chr20	4735591	4737591	+	NM_001127204	HMOX2	0	0.0001	0	0	0.086066	0	0	-0.189006	0.684834
chr20	5253343	5254156	0	0	8.013	5.263	0	0	18.75	chr20	5251807	5253807	+	NM_014692	SEC14L5	3.96386	6.59469	2.95128	2.77355	1.73288	4.13379	4.4114	-0.00861703	0.985372
chr20	18474177	18475881	17.787	8.712	15	21.053	11.111	13.333	16.667	chr20	18472294	18474294	+	NM_001034841	ITPRIPL2	0.261179	0.615691	0.484464	0.724733	0.392177	0.427832	0.365539	0.0607091	0.897127
chr20	18766002	18766650	0	11.882	0	0	0	3.448	0	chr20	18764276	18766276	+	NM_001105248	TMC5	0.012561	0.041997	0	0.014589	0	0.013202	0.004334	0.916263	0.00372379
chr20	21040830	21041414	0	0	4.545	0	0	0	0	chr20	21038988	21040988	+	NM_013302	EEF2K	1.03009	0.980481	1.22011	2.13943	1.39089	1.53968	1.4258	-0.191646	0.680593
chr20	23133820	23134101	100	86.957	95.455	93.75	96.552	93.75	91.667	chr20	23133358	23135358	+	NM_006539	CACNG3	0.055767	0.047531	0.303922	0	0.32331	0.294245	0.175953	0.225654	0.626596
chr20	28262361	28264656	0	0	0	5	0	0	0	chr20	28261690	28263690	+	NM_001042539	MAZ	8.62304	10.7002	12.5877	11.9022	18.4604	16.1359	12.4183	-0.142898	0.759879
chr20	28262361	28264656	0	0	0	5	0	0	0	chr20	28261690	28263690	+	NM_002383	MAZ	0.09575	0.250586	0.495796	0.124707	0.217131	0.253576	0.6556	-0.377551	0.403738
chr20	28268311	28269033	14.167	0	0	0	0	4.773	0	chr20	28266527	28268527	+	NM_145239	PRRT2	47.3189	42.5091	35.6539	24.5139	50.0017	46.2421	26.1745	0.463674	0.294656
chr20	28687182	28688313	0	0	0	0	0	0	2.381	chr20	28685687	28687687	+	NM_007074	CORO1A	0	0	0	0	0	0	51.3351	1	0
chr20	29541637	29541869	91.987	90	92.857	80	83.333	89.474	88.751	chr20	29540538	29542538	+	NM_001330	CTF1	0.068203	0.567324	0.400806	0.120063	0.229746	0.133751	0.137951	0.298056	0.516177
chr20	29597478	29597745	26.948	30.435	25.833	16.667	15.79	12.549	9.091	chr20	29596612	29598612	+	NM_152288	ORAI3	0.658211	0.570222	0.471172	0.436204	0.359572	0.385954	0.42249	0.789639	0.0346803
chr20	29598480	29599085	4.881	9.091	0	0	0	0	8.333	chr20	29596612	29598612	+	NM_152288	ORAI3	0.658211	0.570222	0.471172	0.436204	0.359572	0.385954	0.42249	0.520155	0.231398
chr20	29635749	29635986	89.474	91.987	93.333	93.75	93.056	90.909	88.788	chr20	29635179	29637179	+	NM_001142777	HSD3B7	8.4e-05	0.148717	0	0.155981	0.175899	0.302365	0.164876	-0.0296827	0.949631
chr20	29635749	29635986	89.474	91.987	93.333	93.75	93.056	90.909	88.788	chr20	29635179	29637179	+	NM_025193	HSD3B7	0.589578	0.634332	0.972792	0.784681	0.947969	1.00215	0.372539	0.699178	0.0804261
chr20	29997986	29998359	66.667	66.667	75.735	68.421	71.008	66.667	63.636	chr20	29996352	29998352	+	NM_032239	LARP1B	0	0	0	0.179071	0	0	0	0.00234479	0.996019
chr20	34458865	34459203	6.667	16.667	9.43	15.385	13.333	15.038	3.125	chr20	34456897	34458897	+	NM_004289	NFE2L3	0.371992	0.09707	0	0.11476	0.191762	0.216146	0.271622	-0.495391	0.258275
chr20	37039544	37040000	16.026	11.111	30.435	2.174	17.424	37.981	33.556	chr20	37037619	37039619	-	NM_004352	CBLN1	1.37357	0.399211	4.6334	0.457343	5.83448	2.02775	1.87661	0.351638	0.439253
chr20	38554969	38556124	8.333	0	0	0	0	0	0	chr20	38553313	38555313	+	NM_015247	CYLD	2.76978	4.51803	3.37453	1.79776	3.54095	3.1493	2.42802	-0.158638	0.734064
chr20	38554969	38556124	8.333	0	0	0	0	0	0	chr20	38553347	38555347	+	NM_001042412	CYLD	11.1288	13.0874	9.51167	10.3635	12.5291	8.96775	12.4206	-0.00423152	0.992816
chr20	38942718	38943598	47.214	72.571	63.397	63.636	64.706	70.294	72.727	chr20	38942382	38944382	-	NM_002968	SALL1	0.476186	0.672255	1.9054	1.60264	0	0.98566	0.524176	0.0296221	0.949734
chr20	42141139	42142055	5.263	7.879	22.727	9.545	6.667	7.692	18.182	chr20	42140796	42142796	-	NM_024336	IRX3	0.008643	0.065189	0.068821	0.303929	0.111785	0	0	-0.10495	0.822812
chr20	54684553	54685139	13.636	15.79	4.545	9.091	6.452	6.25	8.333	chr20	54683078	54685078	+	NM_144673	CMTM2	0.040866	0.391289	0.685226	0.111518	0.164374	0.398922	0.220571	-0.398348	0.376095
chr20	55316766	55319957	5.882	11.652	13.333	5.573	8.167	11.765	8.696	chr20	55315247	55317247	+	NM_001040667	HSF4	1.35725	0.693334	0.898107	0.487853	0.353861	0.741041	1.25479	-0.0752993	0.87253
chr20	55316766	55319957	5.882	11.652	13.333	5.573	8.167	11.765	8.696	chr20	55315247	55317247	+	NM_001538	HSF4	0.352579	1.25174	0.550195	0.046252	0.970708	1.95561	0.580196	0.618664	0.138582
chr20	55328225	55328814	9.091	31.909	22.65	9.091	21.053	16.667	25.544	chr20	55327720	55329720	-	NM_001040715	KIAA0895L	2.52696	0	0	0	0	0	0	-0.540054	0.210804
chr20	55337794	55339298	11.111	11.765	9.091	8.333	13.793	15.385	8.333	chr20	55336359	55338359	-	NM_178516	EXOC3L1	0.241296	0.559168	0.2644	0.132325	0.137729	0.19392	0.314855	-0.0916948	0.844988
chr20	55352987	55353968	66.667	72.222	58.333	75	65.549	62.5	64.143	chr20	55351128	55353128	+	NM_024712	ELMO3	0.357631	0.379227	0.383443	0.2279	0.443355	0.41217	0.423709	-0.668982	0.100319
chr20	55381640	55381980	0	0	0	45.455	0	0	0	chr20	55379916	55381916	+	NM_014187	TMEM208	30.4274	0.43093	0.062569	0.121379	31.3596	29.3188	0.091611	-0.354816	0.434835
chr20	55548827	55550488	13.636	25	9.091	5.263	15.268	0	8.712	chr20	55547862	55549862	-	NM_013304	ZDHHC1	0.112053	0	0.164677	0	0.362049	0.075838	0.021662	0.104435	0.823671
chr20	55707348	55708832	3.125	3.846	0	6.667	0	0	0	chr20	55706416	55708416	+	NM_024519	FAM65A	0	2.12074	0	0	0	0	0	0.314659	0.491866
chr20	55826989	55827611	32.051	38.462	21.429	18.75	18.824	28.571	27.273	chr20	55825432	55827432	+	NM_001013838	CARMIL2	1.62892	2.28768	0.762007	1.96761	1.52519	2.11611	1.87258	0.524856	0.226451
chr20	56091937	56092163	8.117	22.222	0	12.917	8.696	9.091	0	chr20	56090037	56092037	+	NM_198443	NRN1L	0.264854	0.524484	0.583941	0.142098	0.440044	0.278368	0.465375	-0.209505	0.652088
chr20	56878541	56878896	11.688	5.556	0	0	0	0	6.25	chr20	56878835	56880835	+	NM_001793	CDH3	0	0.066654	0	0	0	0	0	0.210264	0.650884
chr20	57388657	57388982	0	0	0	0	0	5.882	0	chr20	57388759	57390759	+	NM_005329	HAS3	0	0	0	0	0	0	0.007056	-0.166667	0.720971
chr20	59552031	59553010	0	0	8.333	0	0	3.571	0	chr20	59550351	59552351	+	NM_006885	ZFHX3	0.222863	0.932678	0.363509	0.259205	0.338266	0.302949	0.288322	-0.104463	0.823623
chr20	72472869	72473433	92.308	93.542	92.308	91.288	90	94.427	93.725	chr20	72470881	72472881	+	NM_001145400	ADAD2	0	1.15579	0	0.126017	0.278648	0	0.107323	0.120768	0.796469
chr20	72472869	72473433	92.308	93.542	92.308	91.288	90	94.427	93.725	chr20	72470881	72472881	+	NM_139174	ADAD2	0.051027	0.016119	0	0	0	0.01136	0	0.161087	0.730065
chr20	73969146	73969374	0	2.632	6.25	0	0	0	0	chr20	73968094	73970094	+	NM_001134473	GSE1	0	0	0	0	2.3187	0	0	-0.232593	0.615732
chr20	73970013	73974050	0	5	0	0	0	0	0	chr20	73968094	73970094	+	NM_001134473	GSE1	0	0	0	0	2.3187	0	0	-0.166667	0.720971
chr20	73970013	73974050	0	5	0	0	0	0	0	chr20	73969887	73971887	+	NM_014615	GSE1	3.09066	3.32939	3.65876	2.71352	0.784228	2.08966	2.74256	0.322835	0.480046
chr20	74874636	74875661	0	0	0	4.026	0	0	0	chr20	74872682	74874682	+	NM_001451	FOXF1	0.278114	0.47675	0.344114	0.220863	0.321594	0.272322	0.371257	-0.560758	0.190349
chr20	74874636	74875661	0	0	0	4.026	0	0	0	chr20	74872713	74874713	+	NM_001452	FOXF2	0.191937	0.121099	0.384419	0.147676	0.091707	0.076982	0.202182	-0.110257	0.813957
chr20	76091032	76091340	66.667	91.667	76.389	87.5	68.858	61.538	76.471	chr20	76090597	76092597	-	NM_017566	KLHDC4	5.39129	6.39902	6.22998	7.1665	7.8874	6.31475	0.380411	0.0235726	0.959993
chr20	76847550	76847864	90.909	95.751	95.743	97.727	93.519	94.281	95.455	chr20	76845838	76847838	+	NM_001127464	ZNF469	0.012871	0.053456	0.022792	0.054865	0.050789	0.0329	0.050683	0.652054	0.112481
chr20	77085392	77086087	0	4.545	11.765	12.917	5.882	6.25	6.478	chr20	77084683	77086683	-	NM_002461	MVD	15.461	14.2651	22.3006	21.4173	14.7093	16.0058	16.032	0.848175	0.0158687
chr20	77626586	77627582	0	3.571	4.447	0	2.941	0	0	chr20	77625434	77627434	+	NM_004933	CDH15	0	0	0.007731	0.008599	0.041004	0	0.012774	0.258253	0.57605
chr20	77942813	77944492	0	0	0	0	0	0	55.556	chr20	77941600	77943600	+	NM_199367	SPG7	0	0	0	0	0	0	0.015101	1	0
chr20	77942813	77944492	0	0	0	0	0	0	55.556	chr20	77941600	77943600	+	NM_003119	SPG7	10.0946	12.9204	14.1808	12.2575	14.8679	11.6858	12.9827	0.0751967	0.872703
chr20	78021760	78022425	8.333	10.526	25	6.111	10.526	7.418	7.692	chr20	78021034	78023034	+	NM_153636	CPNE7	3.91837	1.65857	13.4346	10.1566	20.7577	6.45661	5.63688	0.346496	0.446436
chr20	78021760	78022425	8.333	10.526	25	6.111	10.526	7.418	7.692	chr20	78021034	78023034	+	NM_014427	CPNE7	0	0	0.006744	0.039147	0.023615	0.01016	0	-0.222575	0.631434
chr20	78137785	78138527	66.667	89.181	76.557	91.107	76.786	72.727	80	chr20	78137497	78139497	-	NM_152339	SPATA2L	1.15461	0.386082	0.163769	0.392658	0.287003	0.779231	0.604935	-0.615376	0.141302
chr20	78269943	78271207	0	0	0	8.333	0	0	0	chr20	78268531	78270531	+	NM_032451	SPIRE2	1.91372	2.10977	1.53456	1.8069	1.84214	2.5006	1.70194	-0.1532	0.74296
chr20	78395804	78396082	91.883	82.353	90.909	87.5	95	90.909	94.427	chr20	78395521	78397521	+	NM_207514	DEF8	0.540977	0.849609	1.95845	4.51346	1.79071	1.48431	1.29719	-0.124353	0.790521
chr3	494585	495608	20.629	14.286	11.806	16.667	23.529	45.455	18.182	chr3	493061	495061	-	NM_058181	YBEY	0.608176	0.495059	0.313899	0	0.007295	0.387017	0.64967	-0.00183735	0.996881
chr3	1212961	1214263	0	0	54.545	0	0	0	0	chr3	1211752	1213752	+	NM_194255	SLC19A1	0.713008	0.769367	0.697052	0.533288	1.00864	0.811271	0.774458	-0.188728	0.685281
chr3	1919613	1921868	7.692	15.385	0	13.636	20	34.848	13.809	chr3	1918594	1920594	+	NM_006936	SUMO3	19.9189	37.8237	37.9494	31.2144	43.0978	33.5923	9.87701	0.153953	0.741727
chr3	2300130	2300332	100	95.454	92.308	100	100	100	100	chr3	2298552	2300552	-	NM_030891	LRRC3	1.20361	3.13082	2.14623	1.98884	1.77989	2.5213	1.8673	-0.452762	0.307665
chr3	2958482	2958789	94.737	95.826	95	91.987	95.917	100	100	chr3	2958753	2960753	-	NM_003683	RRP1	14.0635	10.6632	14.33	16.7132	18.1522	16.0372	18.224	0.254353	0.582029
chr3	3122681	3125836	0	58.564	5.263	8.333	55.398	47.619	13.333	chr3	3121700	3123700	+	NM_007031	HSF2BP	0.574621	0.205525	2.28788	7.487	2.88622	1.11981	0.543694	-0.254075	0.582455
chr3	3358969	3359327	18.182	0	18.182	9.091	0	5.159	0	chr3	3357084	3359084	+	NM_173354	SIK1	6.13521	2.49366	2.99442	1.19599	3.19841	5.75643	5.69364	0.0838695	0.858119
chr3	4177031	4177327	84.105	88.889	92.053	93.333	89.286	89.564	91.667	chr3	4176818	4178818	-	NM_018964	SLC37A1	2.22104	2.24682	1.58158	1.30206	2.10407	1.09622	1.39536	-0.669208	0.100161
chr3	5251377	5252834	0	0	0	0	0	0	6.25	chr3	5249851	5251851	+	NM_001135099	TMPRSS2	0.020366	0.04205	0.031259	0.073278	0.068824	0.021814	0.037327	-0.0996713	0.831632
chr3	15207038	15207268	0	5.556	0	27.381	0	0	0	chr3	15206274	15208274	+	NM_003253	TIAM1	0.039575	0.014687	0.002757	0.042978	0.0244	0.198375	0.129622	-0.19714	0.671791
chr3	20013201	20015578	0	0	0	0	0	5.013	0	chr3	20011989	20013989	+	NM_007038	ADAMTS5	0.202229	0.09636	0.164711	0.062625	0.094543	0.206577	0.206718	0.420277	0.347822
chr3	29307543	29307866	98.413	92.308	97.143	94.118	95.497	95.918	94.737	chr3	29305544	29307544	+	NM_033643	RPL36	1.78719	2.50061	4.84497	0.118637	2.32353	4.00049	1.9429	0.330501	0.469059
chr3	29307543	29307866	98.413	92.308	97.143	94.118	95.497	95.918	94.737	chr3	29305577	29307577	+	NM_015414	RPL36	0.003065	0.004929	0.014046	0.007898	0.014428	0.006262	0.008887	0.081562	0.861996
chr3	35758165	35758846	93.75	95.454	93.934	91.667	93.636	94.444	92.725	chr3	35758647	35760647	-	NM_006869	ADAP1	13.2216	12.5919	16.791	11.6415	19.5561	0	14.5062	-0.194551	0.675935
chr3	35932046	35932283	26.667	50	33.333	17.157	41.667	35.248	31.373	chr3	35930167	35932167	+	NM_138445	GPR146	0.002462	0.005207	0.037002	0.444953	0.000572	0.012846	0.03183	-0.713062	0.0720576
chr3	35962376	35962662	0	5.882	3.704	0	0	0	0	chr3	35961440	35963440	+	NM_001098201	GPER1	0	1.19176	0	0	0	0	0	0.82165	0.0233793
chr3	36324882	36325175	100	96	100	94.118	95.238	96.154	100	chr3	36323027	36325027	-	NM_182924	MICALL2	1.22276	0.824599	1.78754	1.37005	1.61974	2.17085	1.75912	0.14684	0.753396
chr3	36426194	36427033	0	4.348	0	0	0	0	0	chr3	36424404	36426404	+	NM_002360	MAFK	6.19063	4.15521	8.17131	4.16462	9.2856	8.30029	6.63276	-0.554437	0.196487
chr3	36436010	36437377	94.118	96.296	91.667	94.118	91.304	88.889	86.812	chr3	36436328	36438328	-	NM_001097620	TMEM184A	0	0	0.149114	0.06717	0	0.181062	0.003352	-0.287923	0.531212
chr3	37192742	37192958	73.333	81.818	81.795	72.727	81.25	75	81.818	chr3	37192731	37194731	-	NM_013321	SNX8	7.15082	5.30912	6.61806	8.4908	7.51958	9.30535	10.8866	-0.176353	0.705248
chr3	37520877	37521902	40.833	5.263	51.191	5.903	6.905	8.167	9.091	chr3	37520359	37522359	+	NM_001040168	LFNG	0	1.66842	0	2.11036	0.929818	1.60457	0.623223	-0.824975	0.0223469
chr3	37520877	37521902	40.833	5.263	51.191	5.903	6.905	8.167	9.091	chr3	37520359	37522359	+	NM_001040167	LFNG	4.75887	7.01405	2.5686	0	4.47053	5.00566	4.32184	-0.150041	0.74814
chr3	37685868	37686274	25	31.25	15.385	17.914	26.923	35.714	16.667	chr3	37684306	37686306	+	NM_133463	AMZ1	0.78087	3.28381	1.90761	1.92361	2.76233	1.29249	1.02967	0.246153	0.594662
chr3	39835821	39836215	89.444	72.727	85.714	81.818	85.714	79.144	100	chr3	39834688	39836688	-	NM_018059	RADIL	1.09883	1.28548	0.152664	0.507401	0.335826	0.287184	0.650863	-0.173244	0.710285
chr3	39937698	39937921	100	93.487	83.974	72.727	91.288	87.121	96.154	chr3	39937182	39939182	-	NM_001100600	MMD2	0.055932	0.278976	0.020712	0.007466	0.009928	0.155652	0.145013	0.406339	0.365687
chr3	42413131	42414473	85.714	90	88.889	76.923	75	80	83.282	chr3	42412096	42414096	+	NM_177455	BHLHA15	0.42359	0.234787	0.557894	1.1485	0.497527	0.410666	0.491715	-0.5332	0.217794
chr3	42416957	42417167	83.333	100	90.909	100	92.582	96.429	96.154	chr3	42415296	42417296	-	NM_015395	TECPR1	5.00617	4.1186	5.74683	9.73351	7.90198	5.68907	6.56155	0.295038	0.52064
chr3	43655849	43656570	12.5	13.636	6.667	15.385	14.55	7.692	9.091	chr3	43655935	43657935	-	NM_014891	PDAP1	39.8723	2.49373	3.17396	21.3968	3.11427	26.9571	32.6312	-0.123915	0.791246
chr3	44739800	44740036	0	0	0	0	5	0	0	chr3	44738777	44740777	+	NM_173564	NYAP1	9.30942	14.8106	12.7942	15.888	15.3438	12.9313	12.8192	0.383082	0.39631
chr3	44951223	44951758	0	0	0	4.167	0	0	0	chr3	44949564	44951564	+	NM_005273	GNB2	36.6484	82.8576	50.1161	57.5107	58.4471	45.8512	39.9455	0.126917	0.78627
chr3	44953543	44953924	81.818	65.616	80	82.843	78.571	84.413	75	chr3	44952862	44954862	-	NM_022574	GIGYF1	3.94976	4.96884	3.79315	3.72548	3.90306	4.70953	4.63976	-0.606077	0.14914
chr3	45014333	45014950	0	2.083	0	0	0	0	0	chr3	45012634	45014634	+	NM_000799	EPO	0.015989	0	0	0	0.044274	0	0	-0.225726	0.626483
chr3	46170499	46171146	0	0	0	0	0	0	11.538	chr3	46168994	46170994	+	NM_181552	CUX1	0	0	0.001985	0.014523	0.000643	0.005691	6.5e-05	-0.263623	0.567848
chr3	47902488	47902724	0	0	11.688	18.071	11.765	0	8.333	chr3	47902415	47904415	+	NM_001099415	POM121C	1.63644	1.74483	2.08576	2.51295	2.6006	2.48869	2.29882	0.601636	0.152958
chr3	47956103	47956781	100	95.061	96.663	95.238	100	100	100	chr3	47954404	47956404	+	NM_001135211	FKBP6	0.005881	0.005133	0	0	0.008783	0.010906	0.077993	0.445821	0.316066
chr3	47956103	47956781	100	95.061	96.663	95.238	100	100	100	chr3	47954484	47956484	+	NM_003602	FKBP6	0.539595	0.357819	0.368629	0.535488	0.45918	0.490077	0.338411	0.168876	0.717377
chr3	48167224	48167455	100	100	100	100	100	91.667	100	chr3	48166836	48168836	-	NM_001707	BCL7B	1.20565	0.573574	0.817878	0.32259	0	0	0.20543	0.439731	0.323519
chr3	56355871	56356299	0	8.712	0	8.333	5.882	0	4.167	chr3	56353964	56355964	+	NM_000181	GUSB	0	0.241629	0	0	0.254287	0.378156	0.410817	0.0791444	0.866061
chr3	64126303	64127283	78.571	88.235	87.5	80	88.235	90.476	83.974	chr3	64124379	64126379	+	NM_001145712	NUPR2	0.379307	0.590905	0.488105	0.339404	0.306868	0.524064	0.293422	0.54281	0.208023
chr3	69171040	69172865	0	0	3.571	0	0	0	0	chr3	69169639	69171639	+	NM_015198	COBL	14.5989	10.9449	17.314	7.2814	8.3461	18.0461	18.3134	0.35483	0.434816
chr3	70023755	70024589	0	0	9.091	9.091	0	9.091	0	chr3	70022402	70024402	+	NM_001042762	FIGNL1	0	0	0	0.040987	0	0	0.011814	0.371922	0.411353
chr3	70428202	70428605	0	9.091	15.385	0	0	0	7.143	chr3	70426370	70428370	+	NM_007009	ZPBP	0.235037	0.289583	0.132511	0.189764	0.047689	0.516867	0.325922	-0.151885	0.745115
chr3	92976871	92977124	88.75	88.235	89.685	86.667	93.333	86.667	89.474	chr3	92974872	92976872	+	NM_002567	PEBP1	0.087211	1.89396	0.101621	1.6007	0.105068	0.070622	0.092722	-0.423665	0.343535
chr3	93541673	93542248	0	0	0	4.762	0	0	0	chr3	93540472	93542472	+	NM_005523	HOXA11	0	0	0	0.027244	0	0	0	1	0
chr3	93553550	93555393	0	0	0	0	3.846	0	0	chr3	93551888	93553888	+	NM_018951	HOXA10	0	0.024782	0	0.077062	0.009611	0.011623	0	-0.12673	0.786581
chr3	93561417	93563964	3.704	4.348	0	0	3.018	0	5	chr3	93560725	93562725	+	NM_152739	HOXA9	0	0.005375	0	0.03867	0.007529	0	0	-0.381948	0.397828
chr3	93571381	93572311	0	0	0	0	0	0	4.762	chr3	93569624	93571624	+	NM_006896	HOXA7	0	0	0.011984	0	0	0	0	-0.166667	0.720971
chr3	93582390	93585319	6.25	6.25	4.167	7.407	7.143	8.514	1.852	chr3	93582646	93584646	+	NM_019102	HOXA5	0	0.012907	0	0	0	0.017155	0	0.480402	0.275199
chr3	93597294	93598323	0	0	4.545	0	0	0	0	chr3	93595533	93597533	+	NM_002141	HOXA4	0	0	0	0.015044	0	0	0	-0.166667	0.720971
chr3	97169940	97170450	100	95.652	95	92.857	90.395	94.737	94.118	chr3	97167950	97169950	+	NM_003993	CLK2	0	0	0	0	0.01619	0	0	-0.645841	0.117127
chr3	97282944	97286368	6.458	0	0	0	0	0	0	chr3	97281941	97283941	+	NM_006547	IGF2BP3	0.244096	0.468918	0.391607	0.346556	0.392799	0.268605	0.377084	-0.634563	0.125807
chr3	106779715	106779963	0	0	0	0	0	0	4.762	chr3	106779291	106781291	+	NM_004956	ETV1	0.230993	0.170956	0.399314	0.102373	0	0.181121	0.308547	0.368193	0.416429
chr3	114961488	114962091	0	0	0	0	0	0	3.438	chr3	114959544	114961544	+	NM_005221	DLX5	0.116046	0.635715	0.257222	0.358565	0.252421	0.371667	0.479782	0.330212	0.469472
chr3	116553072	116553420	0	0	4.545	0	0	0	0	chr3	116551111	116553111	+	NM_000305	PON2	41.0404	73.7852	47.052	48.1292	30.3087	49.8183	39.6048	-0.00174548	0.997037
chr3	117331878	117332796	57.143	58.333	65.686	55.844	43.75	57.143	45.455	chr3	117332411	117334411	+	NM_001099401	SGCE	0.207242	0.007268	0.019973	0.190174	0.01702	0.03231	0.020209	0.159052	0.733388
chr3	117331878	117332796	57.143	58.333	65.686	55.844	43.75	57.143	45.455	chr3	117332411	117334411	+	NM_001099400	SGCE	11.819	15.4925	14.4066	8.67068	9.84137	12.8487	11.2518	0.607293	0.148103
chr3	128932206	128933061	9.091	0	0	0	0	0	0	chr3	128930419	128932419	+	NM_014510	PCLO	2.09187	2.47612	3.21146	3.7044	3.48848	2.4068	1.8666	-0.40497	0.367461
chr3	128932206	128933061	9.091	0	0	0	0	0	0	chr3	128930419	128932419	+	NM_033026	PCLO	6.85199	4.79267	7.9999	8.40445	7.87117	7.00644	7.95463	-0.149792	0.748549
chr3	154104103	154104330	0	5.263	9.091	12.5	3.571	5.132	5.556	chr3	154102329	154104329	+	NM_057168	WNT16	0.942702	5.99723	1.95109	0.160707	1.52071	0.434951	1.32661	-0.12979	0.781514
chr3	155097012	155097867	0	23.872	7.692	15.385	7.418	7.179	0	chr3	155096947	155098947	-	NM_017954	CADPS2	2.03447	0.003363	0.737464	0.763714	0.436603	1.02604	1.57453	-0.853506	0.014556
chr3	161433396	161434435	0	0	0	0	0	0	9.091	chr3	161432558	161434558	+	NM_022742	CCDC136	26.0046	7.20016	20.8214	8.57662	22.0169	22.9743	24.9619	0.342685	0.451788
chr3	161476330	161477339	25	5.882	23.077	31.933	16.667	15	27.273	chr3	161474397	161476397	+	NM_001458	FLNC	0	0	0.293416	0.090887	0.233505	0.162121	0.264274	0.249195	0.589965
chr3	161587338	161587590	15.385	26.531	23.077	16.026	14.379	23.864	14.286	chr3	161587205	161589205	+	NM_001098627	IRF5	1.65176	0.05345	0.022753	0.895811	2.59932	0	0	-0.637992	0.123134
chr3	163246355	163247245	13.636	15.385	15.385	30.769	12	18.75	25.833	chr3	163244411	163246411	+	NM_177524	MEST	0.467175	0.510594	0.628313	0.527724	0.647492	0	0.364207	-0.207105	0.655899
chr3	163251088	163253470	58.333	57.143	66.667	66.667	58.333	54.066	55	chr3	163250223	163252223	+	NM_002402	MEST	0	0.004744	0	0	0	0	0	-0.197239	0.671632
chr3	163251088	163253470	58.333	57.143	66.667	66.667	58.333	54.066	55	chr3	163249525	163251525	+	NM_177525	MEST	0	0	0.402376	0.321955	0	0	0	0.943192	0.00143259
chr3	177315877	177316494	7.692	0	6.458	0	0	0	0	chr3	177314250	177316250	+	NM_005435	ARHGEF5	0.355941	0.629153	0.391063	0.334081	0.501865	0.554353	0.408835	-0.502835	0.250053
chr3	182174727	182176096	0	0	0	0	4.773	0	0	chr3	182173399	182175399	+	NM_020781	ZNF398	0.445818	3.17029	0.636503	0	0	0	0.586877	-0.269931	0.558262
chr3	182761758	182762963	0	0	0	6.905	0	0	0	chr3	182761370	182763370	+	NM_032534	KRBA1	0.226296	0.07975	0.188978	0.182217	0.259652	0.356344	0.263695	-0.206706	0.656534
chr3	183354639	183355004	100	88.235	100	93.333	92.857	93.542	100	chr3	183353910	183355910	+	NM_015660	GIMAP2	0	0	0	0.262562	0	0.30494	0	-0.290359	0.527585
chr3	183751186	183751523	76.923	83.333	75.128	45.455	72.222	82.353	63.636	chr3	183751009	183753009	+	NM_201574	SLC4A3	0	0.01334	0	0.009011	0	0	0	-0.163336	0.726397
chr3	183769141	183772650	0	0	8.333	7.5	0	0	0	chr3	183767944	183769944	-	NM_031434	TMUB1	6.10406	4.72563	5.38055	4.77863	4.84499	6.35462	5.71894	-0.327821	0.47289
chr3	183769141	183772650	0	0	8.333	7.5	0	0	0	chr3	183767944	183769944	-	NM_001136044	TMUB1	1.42964	1.90682	1.39875	1.32042	1.07223	0.994042	1.66119	-0.0771984	0.869334
chr3	183863800	183864701	63.636	55.556	61.722	53.333	56.25	54.773	54.545	chr3	183863447	183865447	-	NM_001142459	ASB10	0.011409	0	0	0.026502	0	0	0.009842	-0.215702	0.642272
chr3	183928718	183928937	78.571	87.868	92.82	91.667	92.857	84.21	90.909	chr3	183928134	183930134	-	NM_001003802	SMARCD3	47.7108	116.736	0.087553	66.796	78.9626	72.9989	58.9936	-0.110526	0.81351
chr3	183928718	183928937	78.571	87.868	92.82	91.667	92.857	84.21	90.909	chr3	183928134	183930134	-	NM_001003801	SMARCD3	0.080131	0.136591	0.068812	0.219302	0.145872	0.225823	0.283078	0.218255	0.63824
chr3	189578102	189579618	16.667	5.263	0	10.644	7.407	14.286	8.013	chr3	189577096	189579096	+	NM_030936	RNF32	0	0.034985	0	0	0	0	0	-0.286413	0.533466
chr3	189870237	189870526	93.934	93.333	94.118	92	96.41	90.191	92.82	chr3	189869279	189871279	+	NM_138400	NOM1	1.68083	1.32138	1.7009	1.55436	1.35192	1.64455	1.77236	-0.401274	0.37227
chr4	2384525	2385652	8.333	0	0	2.778	0	0	0	chr4	2382733	2384733	+	NM_214462	DACT2	1.33064	11.3749	0.740525	0.088023	0.26018	1.99331	1.86146	-0.222163	0.632082
chr4	4453389	4454951	0	3.846	5.719	0	0	0	10	chr4	4451625	4453625	+	NM_175922	PRR18	1.61071	1.67236	1.42557	3.02612	0.604014	1.33147	1.62298	-0.0439829	0.925405
chr4	5243784	5244758	7.692	0	12.5	0	10.819	0	8.333	chr4	5244340	5246340	+	NM_006661	PDE10A	0.752276	0.46213	3.9755	0.31677	2.92025	0.293924	0.154106	0.762917	0.0460462
chr4	5243784	5244758	7.692	0	12.5	0	10.819	0	8.333	chr4	5244340	5246340	+	NM_001130690	PDE10A	2.53093	111.063	0	3.38304	0	3.37099	3.37856	-0.477322	0.278737
chr4	11004192	11004680	81.818	68.082	72.222	72.727	76.471	75	75	chr4	11004371	11006371	-	NM_014161	MRPL18	3.06618	2.27664	2.51664	2.12573	2.2729	1.6371	2.5903	0.476857	0.279274
chr4	12088452	12094199	6.25	7.692	5.719	6.667	8.333	7.143	6.667	chr4	12088046	12090046	+	NM_003269	NR2E1	5.03169	6.55898	5.24972	5.34243	5.02751	5.72275	5.36352	0.314611	0.491936
chr4	12214918	12215331	0	0	0	0	0	0	14.286	chr4	12213013	12215013	+	NM_145315	LACE1	1.95755	1.87253	1.65581	0.607075	0.092063	1.86612	1.33349	-0.004376	0.992571
chr4	13847178	13849071	8.333	5.556	8.514	9.545	7.692	5	6.667	chr4	13845271	13847271	+	NM_005284	GPR6	0	38.8895	0.910733	0.086834	1.71507	0	0.523909	-0.467654	0.289973
chr4	14864928	14865185	100	100	100	100	91.667	100	100	chr4	14864768	14866768	+	NM_138408	GTF3C6	39.6212	77.8502	51.6426	78.4877	53.7954	45.5444	39.1633	0.0360859	0.938778
chr4	14866631	14867256	7.692	0	0	0	0	0	0	chr4	14864768	14866768	+	NM_138408	GTF3C6	39.6212	77.8502	51.6426	78.4877	53.7954	45.5444	39.1633	-0.411505	0.359021
chr4	21231214	21231507	0	2.941	4.545	0	0	0	0	chr4	21231413	21233413	+	NM_182645	VGLL2	0.380541	0.019281	0.266725	0.028316	0	0.488643	0.511501	-0.212588	0.647199
chr4	33036262	33036707	9.809	5.929	7.692	8.013	3.03	0	16.667	chr4	33034370	33036370	+	NM_000426	LAMA2	0.692463	0.776094	1.02541	0.625783	0.668345	0.681054	0.961864	0.538251	0.212632
chr4	42187507	42187782	100	100	100	91.667	100	100	100	chr4	42186971	42188971	+	NM_006290	TNFAIP3	0	0	0	0	0	0.21601	0	0.166667	0.720971
chr4	46638336	46638602	9.091	0	0	0	0	0	0	chr4	46636444	46638444	+	NM_016485	VTA1	0	5.18857	6.88912	4.19351	8.88166	4.77161	0	-0.56969	0.181837
chr4	52430191	52430394	0	5.409	0	0	0	4.762	0	chr4	52428285	52430285	+	NM_024694	ADGB	0.005601	0	0	0	0	0	0	-0.257471	0.577247
chr4	64370152	64371523	0	0	0	0	0	0	2.174	chr4	64369001	64371001	+	NM_003898	SYNJ2	0	0.901723	0	0.672222	0	0	0.275096	0.0128085	0.978257
chr4	65383340	65383836	100	100	100	100	100	100	90.909	chr4	65382351	65384351	+	NM_007214	SEC63	6.01105	5.73208	5.99948	6.33746	7.60842	8.04443	6.12453	0.209362	0.652313
chr4	65384128	65384930	0	0	0	0	0	0	5.132	chr4	65382351	65384351	+	NM_007214	SEC63	6.01105	5.73208	5.99948	6.33746	7.60842	8.04443	6.12453	-0.209362	0.652313
chr4	98790943	98791284	33.333	25	29.021	36.364	17.391	23.809	18.182	chr4	98791084	98793084	+	NM_004370	COL12A1	1.00664	0.43186	0.912972	0.743081	0.687988	0.9298	1.09317	-0.000986038	0.998326
chr4	100469106	100470399	0	0	0	0	0	0	4.167	chr4	100467298	100469298	+	NM_138441	MB21D1	0.083701	0.236265	0.017785	0.017883	0.197168	0.130049	0.012038	-0.419634	0.348637
chr4	100608331	100609318	13.333	9.091	16.026	16.783	17.549	9.545	25	chr4	100606650	100608650	+	NR_027005	KHDC1	4.51032	8.64713	2.4189	1.75388	1.70671	3.07261	2.80077	-0.574958	0.176905
chr4	100762902	100763417	100	100	92.857	100	90.873	82.086	100	chr4	100761258	100763258	+	NM_194272	RBPMS2	0	0.033243	0.050097	0	0	0.105554	0	-0.794776	0.0326986
chr4	128589322	128589548	0	16.667	8.013	0	9.524	7.143	0	chr4	128588753	128590753	+	NM_001136017	CCND3	5.54016	4.91015	0.033227	5.0026	3.4116	8.0898	0.089688	0.111311	0.812201
chr4	128590458	128591240	0	7.692	6.066	0	0	0	6.066	chr4	128588753	128590753	+	NM_001136017	CCND3	5.54016	4.91015	0.033227	5.0026	3.4116	8.0898	0.089688	-0.603634	0.151235
chr4	133698751	133699023	100	100	100	100	92.857	100	100	chr4	133698609	133700609	-	NM_173558	FGD2	0.408725	0.533012	0.314659	1.11351	0	0	0.548102	0.481597	0.273833
chr4	134833493	134834182	0	0	0	8.333	0	0	0	chr4	134831672	134833672	+	NM_003137	SRPK1	25.7066	12.7496	20.5718	13.1061	23.162	20.5499	19.7885	-0.571153	0.180461
chr4	135283288	135284111	22.253	29.412	15.385	12.5	27.619	12.238	26.136	chr4	135281297	135283297	+	NM_003214	TEAD3	0.255338	0.430598	0.339637	0.227184	0.222262	0.334801	0.274184	0.146399	0.75412
chr4	135647472	135648143	83.772	88.889	84.167	82.353	84	90.909	80	chr4	135645797	135647797	+	NM_018679	TCP11	0	0.244617	0	0	0.38281	0.217609	0	0.546538	0.20429
chr4	135898653	135898975	0	0	0	0	0	0	5.263	chr4	135896693	135898693	+	NM_005643	TAF11	7.67413	9.26721	2.99427	6.21765	5.72264	8.5467	7.28321	0.098933	0.832867
chr4	137469472	137469812	8.013	11.688	8.013	2.941	11.111	0	8.013	chr4	137468498	137470498	+	NM_003190	TAPBP	1.57909	1.01015	1.40949	1.62448	1.45117	1.94109	0	-0.464325	0.293888
chr4	137469472	137469812	8.013	11.688	8.013	2.941	11.111	0	8.013	chr4	137468498	137470498	+	NM_172208	TAPBP	0.000906	0.004522	0.009194	0.001231	0.00914	0.005806	0	0.203933	0.660947
chr4	137595010	137595392	0	14.286	8.333	0	3.113	6.25	0	chr4	137594095	137596095	+	NM_080680	COL11A2	0.525221	0.853516	0.835622	1.43223	0.626798	0.23621	0.742881	-0.118114	0.80088
chr4	137948984	137949390	81.818	84.615	77.778	72.727	85.714	75.962	80.195	chr4	137946989	137948989	+	NM_006241	PPP1R2	1.91495	1.65996	1.56515	1.82582	1.61217	1.90029	2.02111	-0.318783	0.485892
chr4	138953304	138954530	0	0	0	4.762	0	0	0	chr4	138951749	138953749	+	NM_181842	ZBTB12	1.37708	3.51913	3.90881	2.88923	3.37002	3.98048	3.08944	-0.136434	0.770532
chr4	139048106	139050097	64.706	64.286	70.454	70.732	65.833	62.957	58.065	chr4	139048449	139050449	+	NM_005527	HSPA1L	0.959982	0.70361	0.972548	0.976429	0.557698	0.883232	0.833814	0.307675	0.502042
chr4	139089219	139089473	100	98	100	96.774	100	100	97.222	chr4	139089203	139091203	+	NM_025258	VWA7	0.576758	0.552868	0.395271	0.268213	0.245688	0.648755	0.581171	0.105841	0.821324
chr4	139138477	139138738	100	91.987	100	100	100	100	100	chr4	139138137	139140137	+	NM_013974	DDAH2	0.022219	0.103748	0.034327	0.062725	0.01733	0.03258	0.042491	-0.868723	0.0111603
chr4	139139942	139142282	2.632	7.143	7.692	6.624	0	0	8.013	chr4	139138137	139140137	+	NM_013974	DDAH2	0.022219	0.103748	0.034327	0.062725	0.01733	0.03258	0.042491	0.57886	0.173295
chr4	139146744	139147036	92.857	93.548	100	95.833	94.987	100	100	chr4	139146959	139148959	+	NM_025261	LY6G6C	0	0.069593	0.094504	0	0	0.033974	0.125178	0.616213	0.140607
chr4	140055105	140055851	0	0	7.692	0	0	0	0	chr4	140053438	140055438	-	NM_001517	GTF2H4	2.88415	3.95886	3.55103	2.78331	3.47954	2.72357	3.53561	0.257583	0.577075
chr4	140886488	140887069	43.333	37.355	42.857	21.053	33.333	28	33.333	chr4	140885846	140887846	-	NM_021959	PPP1R11	35.9471	34.0116	41.959	45.3196	42.5851	42.011	43.1068	-0.642222	0.119877
chr4	142246956	142247216	9.524	0	8.712	0	11.806	0	9.091	chr4	142244968	142246968	+	NM_052923	ZBED9	1.96279	1.90664	1.33916	0.69799	1.47437	1.25815	1.7134	0.391224	0.385475
chr4	146219186	146219794	6.667	5.278	8.333	0	0	5.263	0	chr4	146217237	146219237	+	NM_016356	DCDC2	0.515211	1.86529	0.719563	0.453364	1.02462	0.362127	0.44602	0.134175	0.774263
chr4	160481416	160482103	0	0	0	0	0	4	0	chr4	160479803	160481803	+	NM_003220	TFAP2A	0	0	0.007682	0	0.001747	0	0	-0.207078	0.655942
chr4	160491911	160492371	0	0	18.182	9.762	0	4.257	0	chr4	160490196	160492196	+	NM_172238	TFAP2D	0	0	0	0	0.00477	0	0	-0.288862	0.529813
chr4	169455084	169456583	8.696	5.882	8.712	10.101	7.275	5.882	6.667	chr4	169454595	169456595	-	NM_001453	FOXC1	1.42136	1.57241	1.1556	1.09204	1.12857	1.06701	1.42032	-0.345325	0.448078
chr4	169745950	169746954	8.333	8.333	0	0	0	9.091	12.879	chr4	169746812	169748812	-	NM_033260	FOXQ1	0.426082	0.916661	0.539682	0.537101	0.603566	0.593035	0.46739	0.0118234	0.979929
chr5	3510	4257	53.846	57.143	58.852	42.857	35	54.441	72.078	chr5	1885	4149	-	NM_177987	TUBB8	0.158238	0.225293	0.36671	0.40503	0.341211	0.392169	0.31933	-0.214544	0.644103
chr5	589706	590017	89.899	91.165	93.934	86.667	86.667	93.75	91.987	chr5	589036	591036	+	NM_000283	PDE6B	0	1.92563	0.226582	0.473961	0.720867	0.302479	0.071058	-0.144833	0.756694
chr5	941075	941934	88.889	94.118	92.857	93.095	92.308	85.714	90	chr5	940191	942191	-	NM_001347	DGKQ	3.57343	2.31203	3.80998	5.18849	4.71552	4.69366	4.56661	-0.318948	0.485652
chr5	1917596	1917836	100	87.778	100	90.625	89.524	100	92.308	chr5	1917376	1919376	+	NM_001042424	NSD2	1.60897	0	0	0	0	0	0	0.456976	0.302612
chr5	1917596	1917836	100	87.778	100	90.625	89.524	100	92.308	chr5	1917385	1919385	+	NM_133334	NSD2	8.67157	4.32596	6.5519	4.14889	6.14493	8.61943	7.60698	0.768945	0.0433264
chr5	1917596	1917836	100	87.778	100	90.625	89.524	100	92.308	chr5	1915988	1917988	+	NM_007331	NSD2	3.59086	3.10682	4.55187	4.99233	5.7706	3.84468	4.55749	-0.252782	0.584442
chr5	2857592	2858676	0	5.903	0	0	0	0	0	chr5	2855831	2857831	+	NM_001122681	SH3BP2	0.461542	0.638956	0.58683	0.592431	0.492524	0.53589	0.68533	0.380461	0.399823
chr5	3013455	3013675	95.652	93.056	94.444	94.281	100	100	100	chr5	3013628	3015628	-	NM_001146069	MFSD10	0.267386	0	0	0	0.173809	0	0	0.125526	0.788576
chr5	3013455	3013675	95.652	93.056	94.444	94.281	100	100	100	chr5	3013628	3015628	-	NM_001120	MFSD10	5.25767	3.69655	3.77612	3.4313	6.55308	3.9489	4.60523	0.563414	0.187798
chr5	3852972	3854452	7.692	4.167	8.333	0	4	5.882	7.275	chr5	3851043	3853043	+	NM_000683	ADRA2C	1.44379	24.6702	2.55613	3.59001	3.8057	2.17521	1.93153	-0.25448	0.581832
chr5	4248319	4248682	0	11.765	0	0	9.091	0	0	chr5	4248664	4250664	-	NM_080819	GPR78	0.011207	0.022156	0.011702	0.009151	0.015516	0	0.004834	0.812936	0.0262096
chr5	4931483	4932706	6.25	3.333	3.125	5.132	5.556	6.061	5.556	chr5	4929595	4931595	+	NM_198595	AFAP1	0.465426	0.323408	0.793073	0.094319	0.30315	0.038179	0.327165	-0.551065	0.199801
chr5	4931483	4932706	6.25	3.333	3.125	5.132	5.556	6.061	5.556	chr5	4929595	4931595	+	NM_001134647	AFAP1	2.26574	1.02317	2.24055	0.961943	1.41869	1.34204	1.1456	-0.0281001	0.952315
chr5	5916366	5916701	95.833	92.308	97.059	93.333	100	93.75	91.667	chr5	5915523	5917523	-	NM_001113363	TBC1D14	4.87678	6.07364	2.72349	4.85314	4.51103	5.29396	1.97044	-0.0330832	0.943867
chr5	5916366	5916701	95.833	92.308	97.059	93.333	100	93.75	91.667	chr5	5915523	5917523	-	NM_020773	TBC1D14	0.141886	0.768473	0	0.941488	1.16063	0.648248	0.102455	0.209242	0.652504
chr5	7254109	7254790	0	0	28.571	0	0	18.182	0	chr5	7252269	7254269	+	NM_147127	EVC2	0	0	0	0	0	0	0.119783	-0.249712	0.589168
chr5	7915580	7915905	0	27.273	6.971	0	6.667	13.043	18.182	chr5	7913712	7915712	+	NM_018659	CYTL1	0.042179	0.308254	0.264409	0.553656	0.180733	0.197454	0.109154	-0.105848	0.821311
chr5	8801611	8803399	6.667	6.667	3.846	5	5.882	6.25	5.132	chr5	8800878	8802878	+	NM_177998	OTOP1	0.216963	0.033195	0.14471	0.21415	0.032984	0.173987	0.295776	-0.280582	0.542196
chr5	8865491	8867275	66.758	18.182	56.667	58.359	35.938	68.75	60	chr5	8863749	8865749	+	NM_000798	DRD5	0	0	5.2129	0	0	0	2.62958	0.19712	0.671822
chr5	14803445	14803916	0	0	8.333	0	0	0	0	chr5	14801508	14803508	+	NM_004334	BST1	5.17976	0	0	0	0	0	0	-0.166667	0.720971
chr5	26310123	26310754	100	97.014	100	76.923	92.308	97.619	84.808	chr5	26309945	26311945	+	NM_004765	BCL7C	0.00048	0	0.000595	0.007907	0	0	0.000587	-0.795752	0.0323294
chr5	48586814	48588175	4	7.692	7.692	4.083	0	6.25	4.762	chr5	48584965	48586965	+	NM_175619	ZAR1	0	0.210331	0.083947	0	0.060371	0	0.046067	0.420842	0.347105
chr5	64549695	64550104	94.427	95.445	94.118	100	93.103	87.5	92.308	chr5	64547699	64549699	+	NM_032112	MRPL43	0.237331	0.247292	0.170221	0.233203	0.288983	0.120043	0.162422	0.59915	0.155117
chr5	104579856	104580088	100	96.296	100	100	94.444	93.333	100	chr5	104579851	104581851	+	NM_001127208	TET2	4.32375	4.74025	3.54202	3.12917	4.2711	3.78063	3.90435	-0.364111	0.422013
chr5	104579856	104580088	100	96.296	100	100	94.444	93.333	100	chr5	104579042	104581042	+	NM_017628	TET2	0.341063	0.5642	0.304578	0.267906	0.338384	0.386193	0.421963	-0.330505	0.469053
chr5	111973124	111973408	11.765	27.273	13.636	5.882	19.231	18.75	18.182	chr5	111972329	111974329	+	NM_016648	LARP7	4.21954	1.88287	3.46486	3.64908	3.66814	3.12425	2.00861	-0.71152	0.0729628
chr5	111973124	111973408	11.765	27.273	13.636	5.882	19.231	18.75	18.182	chr5	111972819	111974819	+	NM_015454	LARP7	0	0	0	6.32396	3.98557	3.24926	0	-0.451608	0.309054
chr5	143761731	143762002	4.167	0	12.5	0	7.738	5	0	chr5	143760643	143762643	+	NM_022475	HHIP	0.268529	0.621552	1.59702	0.5748	0.007544	0	1.98094	-0.00340021	0.994228
chr5	144600818	144601348	0	0	0	0	0	9.091	0	chr5	144599126	144601126	+	NM_005900	SMAD1	1.58132	0.920925	0.844978	0.864268	0	0.858284	0.818777	0.0163985	0.972165
chr5	144600818	144601348	0	0	0	0	0	9.091	0	chr5	144600152	144602152	+	NM_001003688	SMAD1	0	2.88657	0	0	2.76262	0	0	-0.258112	0.576265
chr5	149790121	149790703	9.091	11.513	14.286	7.692	6.667	5.263	16.667	chr5	149790492	149792492	+	NM_006439	MAB21L2	0	0.092998	0.049338	0.383727	0	0.082771	0.200404	0.0801926	0.864298
chr5	153993448	153996051	0	4	1.515	0	0	0	0	chr5	153992734	153994734	+	NM_004744	LRAT	0.169635	0.965262	0.496418	0	0.494874	0.246343	0.261469	0.884811	0.00812153
chr5	183309342	183309578	90.909	93.542	100	100	96.154	100	100	chr5	183308367	183310367	+	NM_020225	STOX2	7.39305	5.76899	7.79985	6.71207	10.7158	7.11263	6.96654	-0.00860938	0.985385
chr5	184040835	184041437	0	0	0	0	0	0	4.545	chr5	184039777	184041777	+	NM_152683	PRIMPOL	0	0	0	0.000259	0.000214	0	0	-0.256578	0.578614
chr5	187455286	187455731	9.091	0	11.228	0	18.182	0	17.424	chr5	187453780	187455780	+	NM_174900	ZFP42	0	0.012271	0	0.014417	0	0	0	-0.668699	0.100516
chr6	22514	22883	3.571	8.333	8.333	9.091	0	18.182	7.143	chr6	21726	23726	+	NM_013232	PDCD6	26.3574	27.7116	27.4206	34.3121	28.5246	27.4162	27.7005	0.0521881	0.911523
chr6	1356966	1357717	43.478	47.214	43.91	56.944	57.738	52.381	35.714	chr6	1357535	1359535	-	NM_052909	PLEKHG4B	0.014273	0.059286	0.054821	0.088348	0.081967	0.019064	0.031439	0.626256	0.132403
chr6	3603460	3612436	0	7.692	0	23.077	9.091	0	5.556	chr6	3603289	3605289	+	NM_024337	IRX1	0	0.041973	0	0.101324	0.027875	0	0	0.958933	0.00064203
chr6	34667693	34669863	7.143	5	5.409	6.667	6.155	6.667	8.333	chr6	34666016	34668016	+	NM_016568	RXFP3	0.16054	0.062569	0.517684	3.75699	0.409819	0.324371	0.210601	0.0532346	0.909754
chr6	39304188	39304972	0	0	0	0	0	0	6.25	chr6	39302535	39304535	+	NM_003999	OSMR	0.04543	0.86636	0.111493	0.06803	0.643663	0.671112	0.657105	0.278312	0.545607
chr6	56293647	56294648	0	0	0	0	0	0	4.545	chr6	56291822	56293822	+	NM_005921	MAP3K1	2.27421	2.79518	2.16424	2.0401	1.83945	2.06201	1.7975	-0.450052	0.310933
chr6	63254391	63254602	100	100	95.238	100	100	100	100	chr6	63252895	63254895	+	NM_001145160	TPM4	0.05959	2.37377	2.05624	1.49043	1.54468	2.53588	2.09217	-0.169064	0.717072
chr6	63686991	63687363	0	1.471	0	0	0	0	0	chr6	63685831	63687831	-	NM_000524	HTR1A	0.243751	0.064292	0.858887	2.17828	0.812074	0.504397	0.50902	-0.427763	0.338381
chr6	71626058	71626811	0	0	0	5.903	0	0	0	chr6	71626098	71628098	-	NM_004472	FOXD1	0.176842	0.107575	0.178809	0.141825	0.169509	0.053615	0.1093	0.0750255	0.872991
chr6	71828640	71828916	81.818	90.909	92.308	100	100	92.857	100	chr6	71828415	71830415	+	NM_001080479	ARHGEF28	0.286362	0	0.191706	0.440959	0.596655	0.145195	0.243897	0.472954	0.283789
chr6	72981729	72982083	7.692	0	0	0	0	0	0	chr6	72980769	72982769	+	NM_014886	NSA2	2.70599	0.323089	0.242658	0.306607	0.694833	0.394641	0.267662	0.985443	4.8722e-05
chr6	74921186	74922769	45.804	0	7.692	75	0	8.392	66.667	chr6	74920438	74922438	+	NM_001992	F2R	0.641146	0.564222	0	0.679736	1.22994	0	0.63286	0.161938	0.728676
chr6	77360112	77360969	7.333	2.174	12.5	7.55	5	0	17.647	chr6	77358365	77360365	+	NM_017614	BHMT2	0.037465	0	0.331891	0.24722	0.093395	0.425876	0.078303	-0.155646	0.738957
chr6	77402578	77403402	9.091	12.917	14.286	20.714	22.065	18.182	25	chr6	77400649	77402649	+	NM_001713	BHMT	2.43428	0	1.32039	0.546004	4.97148	0	0	0.000972966	0.998348
chr6	77907372	77907638	18.182	54.167	25.385	66.667	35.714	6.066	58.333	chr6	77906040	77908040	+	NM_001114394	PAPD4	0	0	0	0	0.192648	0.288008	0.647747	0.113778	0.808093
chr6	77987746	77988221	0	0	7.143	0	0	0	1.923	chr6	77985981	77987981	+	NM_153610	CMYA5	0.663959	0.414134	0.22407	0.499824	0.395092	0.334183	0.587323	-0.541981	0.208857
chr6	78318260	78318840	0	5.263	0	0	0	0	0	chr6	78316453	78318453	+	NM_003248	THBS4	0.094107	0.233602	0.20411	0.100033	0.058356	0.363092	0.537565	0.0162309	0.972449
chr6	114847528	114848003	5.278	4.762	0	4.167	6.071	4.356	4	chr6	114846061	114848061	+	NM_173800	LVRN	0.050355	0.058535	0.164289	0.018137	0.305982	0.092954	0.124528	0.0424204	0.92805
chr6	120807438	120808182	86.607	78.175	87.5	78.941	77.273	76.471	82.843	chr6	120805705	120807705	+	NM_177478	FTMT	0.02412	0	0	0.042019	0	0	0	0.0890065	0.849496
chr6	121772972	121773757	0	0	0	0	0	0	9.091	chr6	121771163	121773163	+	NM_014035	SNX24	2.42273	1.18831	0	14.2742	2.63589	2.9705	2.40004	-0.11994	0.797845
chr6	130171729	130172037	0	0	0	3.571	0	0	0	chr6	130169886	130171886	+	NM_181705	LYRM7	2.92425	1.85133	2.57624	1.40202	2.60454	2.43017	2.78436	-0.780371	0.0384212
chr6	131641494	131642275	0	0	2.174	0	0	0	0	chr6	131641817	131643817	+	NM_002188	IL13	0.158107	0.049355	0.155863	0.115231	0.057607	0.065595	0	0.52228	0.229156
chr6	131737406	131738516	8.333	7.418	10.526	7.143	7.143	8.333	14.286	chr6	131735741	131737741	+	NM_001039780	CCNI2	0	1.53278	0	0.915914	0	0.122244	0.72369	-0.0497595	0.91563
chr6	131804285	131806345	20	33.333	11.765	48.809	40	23.529	40.625	chr6	131802446	131804446	+	NM_175873	SOWAHA	5.77088	28.3517	7.00891	7.27035	12.045	6.00721	5.06291	0.150049	0.748126
chr6	135094037	135094589	0	4.167	0	0	0	2.703	0	chr6	135092081	135094081	+	NM_000358	TGFBI	0.438077	0.458455	0.949035	1.30042	1.00378	0.960632	0.629684	-0.339592	0.45615
chr6	138516256	138519165	10.526	13.333	14.835	14.286	11.628	9.524	11.438	chr6	138518719	138520719	-	NM_194296	SPATA24	5.39806	4.54453	5.32365	6.34644	5.2344	4.87442	5.09462	0.385098	0.393616
chr6	139791354	139791774	3.571	0	0	0	0	4.167	0	chr6	139789435	139791435	+	NM_017706	WDR55	0.396983	0.120835	0.130026	0.124202	0.122872	0.568774	0.001446	0.960162	0.000595484
chr6	150548123	150548795	0	0	0	0	0	0	5.882	chr6	150546745	150548745	+	NM_000405	GM2A	8.48105	8.13518	7.78154	8.96839	6.87188	8.65397	9.26024	0.523674	0.22769
chr6	153452401	153452951	3.125	0	0	0	0	0	0	chr6	153451766	153453766	+	NM_198321	GALNT10	2.78964	5.76168	3.7404	4.69807	3.9503	3.66534	3.41448	-0.554718	0.196213
chr6	154296124	154297125	0	0	0	3.333	0	0	9.091	chr6	154296920	154298920	+	NM_014180	MRPL22	7.44046	7.93901	6.95768	3.87032	6.70862	6.78406	6.62153	-0.338452	0.457761
chr6	160143800	160144184	94.118	100	100	100	100	100	100	chr6	160141802	160143802	+	NM_001012	RPS8	32.0074	58.3353	33.0051	27.5765	35.6208	32.3485	24.937	0.113654	0.808299
chr6	175370482	175371404	7.143	0	5.903	11.765	0	0	0	chr6	175368531	175370531	+	NM_001131055	HRH2	1.02465	2.14455	0.60619	0.447529	0.392117	1.09142	1.7304	-0.53594	0.214987
chr6	176395796	176397297	0	0	0	0	0	0	3.846	chr6	176394745	176396745	-	NM_001001502	SNCB	11.8219	4.02916	10.8772	11.4598	16.102	15.8542	11.4347	-0.0241568	0.959002
chr6	176885600	176886026	10.795	9.524	9.091	22.222	11.172	18.182	15.385	chr6	176885626	176887626	+	NM_213647	FGFR4	0.04534	0.072157	0.064397	0.06757	0.089365	0.019041	0.109234	-0.163049	0.726864
chr6	176933647	176936168	0	0	0	0	5	5.556	6.667	chr6	176932761	176934761	+	NM_172349	NSD1	2.2108	1.56447	2.3981	1.48022	2.58637	1.81322	1.79899	0.116073	0.804273
chr6	176933647	176936168	0	0	0	0	5	5.556	6.667	chr6	176934604	176936604	+	NM_022455	NSD1	5.28255	6.16249	5.78598	6.13485	6.53683	6.33285	7.71011	0.795659	0.0323644
chr6	177179580	177179916	35.294	47.727	58.114	63.397	54.196	38.889	47.059	chr6	177177661	177179661	+	NM_006480	RGS14	5.93236	352.621	13.2313	66.4782	28.5849	8.43883	7.50539	0.0624691	0.894156
chr6	177339868	177340084	94.118	88.562	93.934	80.383	85.978	83.868	83.333	chr6	177339592	177341592	-	NM_016222	DDX41	17.327	15.0312	15.8191	27.2514	15.5692	18.9135	21.3031	-0.715988	0.0703567
chr6	177965027	177966328	0	0	7.738	0	0	0	0	chr6	177963901	177965901	+	NM_022762	RMND5B	0.264499	0.300213	0.215347	0.317473	0.128151	0.416348	0.16646	-0.19374	0.677234
chr6	178761504	178762931	44.444	0	0	42.727	13.636	20	52.381	chr6	178759774	178761774	+	NM_058230	ZNF354B	4.01325	3.77756	3.73158	2.5066	3.10895	2.63818	3.36808	-0.204772	0.659611
chr6	179784467	179785630	0	0	0	2.778	0	0	0	chr6	179784482	179786482	-	NM_014275	MGAT4B	0	0.07687	0	0	0	0	0	-0.166667	0.720971
chr6	179784467	179785630	0	0	0	2.778	0	0	0	chr6	179784482	179786482	-	NM_054013	MGAT4B	1.46404	2.41631	2.30279	4.51282	2.9893	3.84997	2.42228	0.710845	0.073361
chr6	181576085	181576758	56.439	50	69.697	91.667	69.231	64.286	50	chr6	181574183	181576183	+	NM_177987	TUBB8	0.335649	0	0.234306	0.227594	0.247223	0.344037	0	0.465097	0.292978
chr7	201602	231032	97.143	95.454	100	95.238	95	93.75	95.833	chr7	218837	220837	+	NM_012227	GTPBP6	10.4489	8.91824	8.4527	9.88201	7.18468	9.25754	9.39132	-0.00173415	0.997056
chr7	767823	769066	95.238	97.723	97.368	95.445	96.97	100	100	chr7	766430	768430	+	NM_001033028	CYFIP1	0	0.016839	0.067337	0.059421	0.016068	0.014616	0.01928	-0.197944	0.670505
chr7	1616708	1617356	22.222	17.519	18.182	18.182	25.705	20	16.667	chr7	1614780	1616780	+	NM_012089	ABCB10	0.091381	0	0.044336	0.049063	0.062614	0.067407	0.084433	0.336721	0.460213
chr7	2936554	2937551	66.667	45.455	38.068	56.098	54.839	41.176	40	chr7	2934558	2936558	+	NM_003097	SNRPN	5.70906	4.98824	3.36959	5.01373	30.5209	1.04467	12.5813	0.226026	0.626013
chr7	2936554	2937551	66.667	45.455	38.068	56.098	54.839	41.176	40	chr7	2934590	2936590	+	NM_022804	SNURF	41.0664	13.8668	16.2539	14.6557	20.3968	25.0097	25.6179	0.516944	0.234806
chr7	17287068	17288205	32.292	30	40.909	25	31.174	31.579	40.588	chr7	17285177	17287177	+	NM_130468	CHST14	0.636307	1.07594	0.556091	1.05767	0.551233	0.919703	0.846441	-0.520747	0.230772
chr7	18399374	18401730	0	0	0	23.303	0	4.654	5.409	chr7	18397388	18399388	+	NM_002220	ITPKA	31.5904	35.1518	23.3734	12.9925	30.9489	26.3014	25.8648	-0.874079	0.0100869
chr7	18407062	18408616	27.889	46.667	36.603	30.769	40	36.364	28.571	chr7	18407147	18409147	-	NM_002344	LTK	0.157415	0.416397	0.230737	0	0.187587	0.398348	0.283849	0.565494	0.185812
chr7	21941365	21942198	36.029	7.143	16.667	59.967	10.882	11.539	72.727	chr7	21939790	21941790	+	NM_003104	SORD	0	0	0	0.764049	0.031052	0.053004	0	0.461309	0.297454
chr7	22041870	22043021	0	0	0	0	0	2.904	0	chr7	22040818	22042818	+	NM_017434	DUOX1	0	0	0	0.008858	0	0	0.007903	-0.257614	0.577027
chr7	22384124	22384359	84.343	83.482	87.5	89.737	89.487	93.333	100	chr7	22384056	22386056	-	NM_013309	SLC30A4	4.92543	7.28298	4.57666	3.50155	3.82833	4.9358	4.73177	-0.379968	0.400484
chr7	25138002	25138236	0	0	0	0	3.128	0	0	chr7	25136110	25138110	+	NM_001145668	CTXN2	4.72996	5.71461	4.38046	2.82293	3.53681	4.06295	3.706	-0.284537	0.53627
chr7	26030138	26030351	90.909	90.909	94.949	94.118	94.118	92.13	94.737	chr7	26030197	26032197	-	NM_198572	SPATC1	0	0	0	0	0	0	0.028872	0.402723	0.370382
chr7	40680212	40680601	42.857	38.462	36.932	23.268	36.364	23.529	41.667	chr7	40680234	40682234	-	NM_001218	CA12	0.468099	17.0836	0.27436	1.13001	0	0	0	0.179396	0.700325
chr7	42400355	42400866	8.712	7.487	8.696	8.333	11.765	9.091	14.286	chr7	42398572	42400572	+	NM_182703	ANKDD1A	1.92732	3.67678	2.25992	0.959218	2.79853	2.9033	2.46295	0.0444439	0.924624
chr7	42566758	42567667	18.75	23.077	28.571	25	23.077	21.429	27.778	chr7	42564782	42566782	+	NM_001101362	KBTBD13	0.013547	0.057079	0.056797	0.034704	0.009414	0.026524	0.005865	0.280617	0.542143
chr7	43066917	43067131	100	100	100	100	95.227	100	100	chr7	43066689	43068689	+	NM_016395	HACD3	14.1701	21.735	16.8656	33.0727	1.78515	22.9847	18.116	0.769098	0.0432586
chr7	50029881	50030616	8.333	8.333	6.25	6.25	6.905	6.25	6.25	chr7	50029818	50031818	-	NM_182470	PKM	4.86231	1.33302	5.7817	3.29024	15.996	13.8679	12.427	-0.479112	0.276679
chr7	50029881	50030616	8.333	8.333	6.25	6.25	6.905	6.25	6.25	chr7	50029818	50031818	-	NM_002654	PKM	3.1508	0.005506	3.9098	0.005726	2.57832	2.0922	1.23234	-0.0755029	0.872187
chr7	51216867	51217193	0	13.333	0	0	0	0	0	chr7	51215908	51217908	-	NM_005477	HCN4	0.191077	0.167592	0.720137	0.215907	0.874162	0.353692	0.515305	-0.421398	0.346401
chr7	51340460	51340809	100	92.857	96.429	100	96.875	100	100	chr7	51338999	51340999	+	NM_001042367	REC114	0.268679	0.289968	0.262706	0.861304	0.785687	0.070476	0.117393	-0.0406833	0.930991
chr7	51817900	51819559	0	2.941	6.667	0	0	3.571	8.696	chr7	51815984	51817984	+	NM_005576	LOXL1	0.272332	0.64478	0.463962	0.298086	0.740352	0.206237	0.193801	-0.305829	0.504745
chr7	53549912	53550639	0	5.556	4.762	0	0	0	0	chr7	53549313	53551313	-	NM_015477	SIN3A	0	0	0.023388	0	0	0	0	0.573582	0.178187
chr7	53549912	53550639	0	5.556	4.762	0	0	0	0	chr7	53549313	53551313	-	NM_001145357	SIN3A	0.164503	0	0	0	0	0	0	-0.257135	0.577761
chr7	53549912	53550639	0	5.556	4.762	0	0	0	0	chr7	53549313	53551313	-	NM_001145358	SIN3A	3.40681	4.58867	4.41965	3.84952	4.88823	4.65813	4.4876	0.239994	0.604205
chr7	54607309	54607986	33.333	19.048	36.364	30.769	16.516	20.089	5.556	chr7	54607213	54609213	+	NM_145805	ISL2	0.011312	0	0	0	0	0	0	0.413185	0.356865
chr7	54609114	54609355	0	0	7.143	0	0	0	25	chr7	54607213	54609213	+	NM_145805	ISL2	0.011312	0	0	0	0	0	0	-0.215759	0.642181
chr7	54618524	54619921	9.091	5.263	9.091	0	16.667	14.286	9.091	chr7	54618642	54620642	-	NM_001145923	SCAPER	2.37171	2.53804	3.33655	1.63964	2.05985	2.58252	2.63068	0.274344	0.551587
chr7	54618524	54619921	9.091	5.263	9.091	0	16.667	14.286	9.091	chr7	54618642	54620642	-	NM_020843	SCAPER	0.774719	0.895455	0.727879	0.599429	0.664175	0.843851	0.877145	0.17697	0.704249
chr7	59500656	59503514	5.882	7.692	8.893	17.647	6.667	0	22.253	chr7	59499229	59501229	+	NM_022566	MESDC1	0	0	0.02745	0	0	0	0	-0.0565051	0.904227
chr7	63371466	63373695	0	0	5.556	0	0	0	0	chr7	63370025	63372025	+	NM_030594	CPEB1	0.779263	1.66041	0.64786	0.531083	0.814029	0.791813	0.289069	-0.144194	0.757746
chr7	69009019	69009562	8.333	0	8.333	0	0	0	0	chr7	69007047	69009047	+	NM_013227	ACAN	0.220274	0.123321	0.226297	0.140754	0.137586	0.213213	0.259754	0.440143	0.323012
chr7	69009019	69009562	8.333	0	8.333	0	0	0	0	chr7	69007047	69009047	+	NM_001135	ACAN	0	0.001477	0	0	0	0	0.000106	-0.279364	0.544026
chr7	70592043	70592299	100	92.582	94.737	100	100	100	100	chr7	70590056	70592056	+	NM_022121	PERP	0.760708	0.971165	0.890231	1.2487	0.728868	1.04486	0.774852	-0.073451	0.875642
chr7	77008597	77011164	13.333	14.286	5.882	10	9.091	10	13.809	chr7	77008011	77010011	+	NM_001145157	NR2F2	0.043253	0.006904	0.062617	0.193956	0.275234	0.039496	0.004155	-0.467561	0.290082
chr7	81848365	81850092	0	4.167	0	0	0	5.719	7.143	chr7	81847065	81849065	+	NM_000693	ALDH1A3	0.133998	0.309975	0.519841	0.376071	0.494939	0.586856	0.52264	0.40756	0.364107
chr7	84621503	84622824	0	11.111	0	0	0	0	0	chr7	84622043	84624043	+	NM_018071	ARHGEF40	0.497941	0.254451	0.355435	1.18565	0.290252	1.01725	0	-0.26636	0.563681
chr7	87727675	87728167	6.667	6.458	5.882	0	10.714	5.556	5.409	chr7	87725736	87727736	+	NM_198083	DHRS4L2	0	0	0.026265	0.047768	0	0.018219	0	-0.797872	0.0315353
chr7	87891144	87891554	85.855	90.238	90	93.368	82.609	89.474	89.474	chr7	87891102	87893102	+	NM_025230	DCAF11	0.070429	0.244204	0.649311	0.006646	0.337094	0.454589	0.166827	-0.118564	0.800132
chr7	87952382	87952998	51.087	42.857	58.824	53.846	53.033	50	53.846	chr7	87950714	87952714	+	NM_001048205	REC8	0.126823	0.067248	0.009348	0.124443	1.12887	0.131792	0.065931	0.0609704	0.896686
chr7	88095915	88096972	45.833	57.143	53.939	28.22	54.839	54.545	42.857	chr7	88094775	88096775	+	NM_001143919	LTB4R	0.036102	0	0.022454	0.026224	0	0.014339	0	-0.430327	0.335174
chr7	88095915	88096972	45.833	57.143	53.939	28.22	54.839	54.545	42.857	chr7	88096342	88098342	+	NM_181657	LTB4R	0.1393	0.130521	0.083839	0.056253	0.127049	0.093304	0.108459	0.576965	0.175044
chr7	88101541	88101947	88.235	86.957	86.039	84	87.027	84.375	88.889	chr7	88101616	88103616	-	NM_139247	ADCY4	0.003403	0	0	0	0	0	0	0.416391	0.352765
chr7	88118847	88119554	0	0	5.882	0	0	0	5.882	chr7	88118396	88120396	-	NM_006871	RIPK3	0.163808	0.29049	0.101991	0.432384	0.353877	0.217153	0.198128	-0.602446	0.152258
chr7	98483522	98483760	100	94.786	100	100	96.154	96.154	100	chr7	98483639	98485639	-	NM_152233	SNX6	23.6582	17.3011	20.7913	26.364	15.179	20.1177	19.5317	0.714055	0.0714781
chr7	99069790	99069993	0	2.273	12.143	19.231	6.905	11.765	0	chr7	99069012	99071012	+	NM_014672	KIAA0391	0.25237	0	0	0	0	0	0	-0.453025	0.307347
chr7	115083848	115084294	0	4.167	7.692	0	0	7.692	0	chr7	115082017	115084017	+	NM_181533	ABHD12B	0	3.74688	6.51786	0	0	1e-06	0	0.639408	0.122039
chr7	121059906	121060827	18.182	57.143	59.318	14.286	12	31.579	36.039	chr7	121060704	121062704	-	NM_021728	OTX2	0	0.02234	0	0	0	0	0	0.55204	0.19884
chr7	124938083	124938585	14.286	11.765	18.182	26.667	13.333	27.273	12.5	chr7	124938489	124940489	-	NM_005982	SIX1	0.087919	0.040063	0.040862	0.032875	0.038635	0	0.08182	-0.684413	0.0898634
chr7	125613338	125613709	4.167	0	0	0	6.667	0	0	chr7	125611618	125613618	+	NM_006255	PRKCH	0	27.5628	0	0	0	0	0	-0.249082	0.59014
chr7	125991576	125993110	0	0	0	0	0	0	5.556	chr7	125990003	125992003	+	NM_001530	HIF1A	0.041843	0.052089	0.342204	0	0.088648	0.239567	0	-0.366859	0.418251
chr7	128882846	128883079	78.571	83.333	83.217	84.615	66.968	81.818	88.095	chr7	128882157	128884157	+	NM_021979	HSPA2	1.15115	1.51558	1.57405	3.72893	1.17969	1.37695	1.18763	0.301838	0.510604
chr7	128883616	128886170	4.654	4.545	0	5	3.571	5.263	5.263	chr7	128882157	128884157	+	NM_021979	HSPA2	1.15115	1.51558	1.57405	3.72893	1.17969	1.37695	1.18763	0.120459	0.796984
chr7	133402759	133403169	73.495	94.444	88.194	97.297	85.714	86.957	91.107	chr7	133400907	133402907	-	NM_001103	ACTN2	0	0	0	0	0	0	0.000401	0.168424	0.718113
chr7	137925241	137925737	6.667	5.128	11.111	15.385	4.348	8.333	11.364	chr7	137923300	137925300	+	NM_173462	PAPLN	3.83802	3.13256	2.95754	3.0284	3.32743	4.47336	4.26926	-0.102525	0.826861
chr7	138226961	138227573	100	94.737	94.494	100	100	96.154	100	chr7	138227346	138229346	+	NM_152331	ACOT4	0.120504	0.190048	0.133135	0.094847	0.195534	0.321965	0.050556	-0.469549	0.287756
chr7	140294401	140294897	0	1.667	0	0	0	0	0	chr7	140292735	140294735	+	NM_017791	FLVCR2	0.317687	0.752613	0.358069	0.369551	0.421871	0.47245	0.255722	0.902986	0.00534056
chr7	153097096	153097311	95.833	100	89.572	91.667	92.308	86.667	90.909	chr7	153096875	153098875	-	NM_138318	KCNK10	0.031408	0	0.027065	0.007696	0.008799	0.002871	0	0.0197513	0.966476
chr7	153097096	153097311	95.833	100	89.572	91.667	92.308	86.667	90.909	chr7	153096875	153098875	-	NM_021161	KCNK10	1.68836	0.841579	1.59178	1.66657	1.07127	1.85145	2.12489	-0.660375	0.106413
chr7	153097096	153097311	95.833	100	89.572	91.667	92.308	86.667	90.909	chr7	153096875	153098875	-	NM_138317	KCNK10	0.135914	0.013483	0.115285	0.210161	0.086667	0.102021	0.253929	-0.433887	0.33074
chr7	157487887	157489513	5.882	7.143	8.333	0	0	0	6.25	chr7	157486383	157488383	+	NM_024832	RIN3	0.217185	0.241794	0.307616	0.212775	0.41574	0.275367	0.383466	-0.0750584	0.872936
chr7	160773281	160773505	95.238	100	100	95.455	97.059	86.458	92.308	chr7	160771386	160773386	+	NM_004918	TCL1B	0	0	0	0	0	0.024314	0	-0.816099	0.0251611
chr7	165939285	165939536	11.538	11.111	8.333	36.364	18.75	23.077	9.091	chr7	165938842	165940842	+	NM_003836	DLK1	0	0.171937	0	0	0	0	0	-0.251493	0.586425
chr7	166783601	166788767	6.25	8.333	8.333	10.913	2.222	5.882	3.704	chr7	166782921	166784921	+	NM_001362	DIO3	0.062123	0.452618	0.220025	0.102583	0.07371	0.165535	0.017313	0.45188	0.308727
chr7	166983565	166984829	0	0	0	13.636	0	0	0	chr7	166982193	166984193	+	NM_001161726	PPP2R5C	25.3593	34.1925	22.4113	26.55	17.155	18.5034	26.9534	0.161006	0.730196
chr7	166983565	166984829	0	0	0	13.636	0	0	0	chr7	166982193	166984193	+	NM_001161725	PPP2R5C	0.165739	0	0.020298	0.057192	0	0	0.112707	0.0426965	0.927582
chr7	168190940	168192456	14.286	12.917	14.286	15.385	10.025	15.038	18.182	chr7	168189028	168191028	+	NM_030943	AMN	0.105804	0.145199	0.262859	0.235845	0.192056	0.14952	0.091184	-0.323684	0.478825
chr7	168969959	168970866	0	0	6.667	0	0	0	0	chr7	168969403	168971403	+	NM_182923	KLC1	65.3358	2.9389	1.89373	2.70499	3.40007	0.731429	4.45197	-0.181217	0.697383
chr7	168969959	168970866	0	0	6.667	0	0	0	0	chr7	168969403	168971403	+	NM_005552	KLC1	83.3827	167.057	306.407	270.632	325.715	310.282	282.75	0.278767	0.544922
chr7	168969959	168970866	0	0	6.667	0	0	0	0	chr7	168969403	168971403	+	NM_001130107	KLC1	170.611	5.84484	12.9893	9.77699	11.0145	2.61222	9.57161	-0.135091	0.772749
chr7	169300614	169301276	90.455	90.909	91.667	89.474	94.444	92.308	88.235	chr7	169299088	169301088	+	NM_153046	TDRD9	0.213777	2.17184	0.659292	1.75156	0.867746	0.336362	0.242955	-0.0244729	0.958466
chr7	169458727	169459371	35.294	38.462	46.061	56.25	36.364	45.644	38.462	chr7	169456912	169458912	+	NM_001080464	ASPG	0	0.076353	0.051847	0.131014	0.06828	0.021522	0.04685	0.633196	0.126881
chr7	170613235	170613647	11.309	0	81.818	26.667	16.667	8.333	8.392	chr7	170612340	170614340	+	NM_033271	BTBD6	39.5215	49.3276	38.5036	32.3392	40.1097	41.7554	36.5449	-0.350479	0.440869
chr7	170614281	170614636	8.013	10.526	4.545	21.591	6.111	0	7.692	chr7	170612340	170614340	+	NM_033271	BTBD6	39.5215	49.3276	38.5036	32.3392	40.1097	41.7554	36.5449	-0.41959	0.348693
chr7	170856867	170857762	0	0	0	4.545	0	0	0	chr7	170854957	170856957	+	NM_001312	CRIP2	11.6734	14.3734	15.4855	11.2771	18.3822	11.8308	13.0585	-0.421139	0.346729
chr7	170872721	170874413	5.441	5.556	16.667	18.75	7.692	7.418	9.091	chr7	170871381	170873381	+	NM_001311	CRIP1	3.92137	6.89715	1.81132	4.32034	2.14822	3.114	1.80664	-0.260479	0.572644
chr7	170915170	170919186	8.514	8.696	10	13.27	8	4.348	6.667	chr7	170913723	170915723	+	NM_025268	TMEM121	0	0	0	1.46211	0	0	0	0.760668	0.0470839
chr8	169312	170214	30.383	27.8	29.869	31.579	33.238	31.338	30.114	chr8	167846	169846	+	NM_173539	ZNF596	0.049456	0.013292	0.018014	0.051934	0	0.022653	0.046473	-0.0949298	0.839567
chr8	169312	170214	30.383	27.8	29.869	31.579	33.238	31.338	30.114	chr8	167885	169885	+	NM_001042416	ZNF596	0.291897	1.44244	0.233976	0.23549	0.277382	0.290975	0.230027	-0.718377	0.0689842
chr8	1426034	1427163	88.235	84.615	92.308	87.228	88.235	91.667	85.714	chr8	1424297	1426297	+	NM_004746	DLGAP1	0.009946	0.02055	0.000476	0.008427	0	0	0.039338	-0.744041	0.0551537
chr8	1426034	1427163	88.235	84.615	92.308	87.228	88.235	91.667	85.714	chr8	1424420	1426420	+	NM_001080418	DLGAP3	0.015483	0.029812	0.013689	0	0	0.015339	0.02193	-0.321057	0.482608
chr8	8658056	8658352	27.273	27.699	35.714	38.889	27.717	31.051	33.333	chr8	8656810	8658810	-	NM_001039615	ZNF705D	0.103438	0.033535	0.127619	0.113283	0.12214	0.064499	0.090843	0.408185	0.363299
chr8	9987839	9991631	7.692	10	8.333	9.091	6.25	9.091	16.667	chr8	9988850	9990850	+	NM_031439	SOX7	0.939996	1.51052	1.02364	0.866101	0.844953	1.16413	1.19712	0.465879	0.292057
chr8	11810892	11813124	19.524	15.79	11.765	50	14.286	17.914	17.914	chr8	11809124	11811124	+	NM_004225	MFHAS1	4.41484	4.28332	3.7392	4.40923	3.98688	4.24372	4.61921	0.415529	0.353865
chr8	17503104	17504015	0	0	8.712	0	0	0	0	chr8	17501540	17503540	+	NM_001008539	SLC7A2	4.14705	0	0	6.11658	0	0	0	-0.25179	0.585968
chr8	19386448	19387504	0	0	0	16.667	0	0	0	chr8	19384529	19386529	+	NM_022071	SH2D4A	0.108631	0.299107	0.100017	0.179304	0.188657	0.117534	0.140256	0.1103	0.813886
chr8	19907439	19907761	0	0	0	9.091	0	0	0	chr8	19906281	19908281	+	NM_018142	INTS10	0.090195	0.938874	0.635725	0.376343	0.818536	1.16232	0.302727	-0.278648	0.545102
chr8	22416969	22417525	75	77.525	72.727	82.581	81.25	63.636	81.818	chr8	22415291	22417291	+	NM_001135721	PIWIL2	0	0.022605	0	0.034948	0	0	0	0.417252	0.351667
chr8	22518767	22519101	24.038	27.273	36.364	40.303	18.182	36.364	36.364	chr8	22517848	22519848	+	NM_015359	SLC39A14	0.152671	0.084611	0	0	0.046487	0	0.071355	-0.601702	0.152901
chr8	22729222	22730501	0	10.526	10.428	18.182	7.143	30.495	7.692	chr8	22727879	22729879	+	NM_001018003	SORBS3	1.95134	2.4403	1.76099	2.4533	1.70439	2.34183	1.77828	0.596162	0.157732
chr8	23303159	23303705	0	0	0	0	3.448	0	0	chr8	23301205	23303205	+	NM_003840	TNFRSF10D	1.28949	1.56186	1.33923	0.720303	0.778092	1.74308	1.1629	-0.524658	0.226658
chr8	23303159	23303705	0	0	0	0	3.448	0	0	chr8	23301292	23303292	+	NM_003844	TNFRSF10A	0.821219	1.10291	0.879807	0.85349	0.702492	0.879776	0.857402	-0.623233	0.134847
chr8	26713914	26714901	4.167	0	0	0	0	0	0	chr8	26712257	26714257	+	NM_002717	PPP2R2A	4.19537	0	0	0	4.2432	0	0	0.64036	0.121305
chr8	32266763	32268785	0	0	0	7.738	0	0	0	chr8	32265535	32267535	+	NM_013962	NRG1	0.218946	0.136525	0.234301	0	0.252819	0.152914	0.206263	-0.874186	0.010066
chr8	38471674	38475946	0	0	0	5.409	0	0	0	chr8	38471037	38473037	+	NM_025069	ZNF703	1.20333	0	0.040518	0	1.46517	0	0	-0.261873	0.570517
chr8	38544330	38544543	91.667	90.57	98.148	94.444	97.727	90.909	89.402	chr8	38544094	38546094	+	NM_007198	PROSC	10.2747	13.1753	11.7531	12.4989	8.7047	11.0003	9.3094	-0.0849868	0.856242
chr8	38586014	38587981	0	0	0	0	0	0	7.5	chr8	38584279	38586279	+	NM_032777	ADGRA2	1.56657	2.45913	1.6705	1.99884	1.47364	1.68965	1.74859	-0.0693211	0.882599
chr8	38632474	38633576	10.819	32.143	17.914	18.182	13.961	20	26.491	chr8	38633032	38635032	-	NM_018310	BRF2	9.6539	8.95441	10.2537	10.5582	10.9209	9.29354	9.34558	-0.654954	0.110347
chr8	39810674	39811863	25	29.412	25	30	25	28.571	18.899	chr8	39809173	39811173	+	NM_153692	HTRA4	0.084741	0.083816	0.112544	0.051805	0.067264	0.049872	0.032786	0.214326	0.644448
chr8	39950184	39950563	15.192	15.476	26.136	0	16.667	17.391	16.667	chr8	39948218	39950218	+	NM_145004	ADAM32	0.119544	0.201941	0.219653	0.092539	0.235359	0.048649	0.193735	0.483586	0.271564
chr8	43144044	43145484	0	0	0	25.401	7.692	7.143	9.091	chr8	43142787	43144787	+	NM_001134296	AP3M2	3.05214	0	38.7565	31.6191	0	0	4.93242	0.328013	0.472614
chr8	55172104	55172760	0	0	4.545	0	0	13.636	0	chr8	55170179	55172179	+	NM_014175	MRPL15	71.9814	59.6892	67.6618	60.4126	54.0245	64.2824	62.8576	0.216708	0.640682
chr8	67664680	67665054	0	5.882	12.132	0	5.556	9.091	0	chr8	67662761	67664761	+	NM_144650	ADHFE1	0.278757	3.95514	3.96649	3.03835	4.53623	5.10661	4.07485	0.574451	0.177377
chr8	70689364	70689726	0	0	0	0	0	0	5.556	chr8	70687618	70689618	+	NM_001128205	SULF1	0.536611	0.108095	2.62559	0.021239	1.60338	1.67408	0	-0.400585	0.37317
chr8	76752586	76752858	92.857	94.737	78.125	97.059	93.75	87.5	88.235	chr8	76750704	76752704	+	NM_001031801	LIMK2	1.84438	2.97674	2.43457	2.92364	1.58655	2.00253	1.62854	0.187224	0.687699
chr8	82909559	82909793	0	9.524	0	6.667	0	4.083	11.111	chr8	82907643	82909643	+	NM_152284	CHMP4C	0.041558	0.04108	0.085296	0.07843	0.210976	0.052323	0.041823	-0.507061	0.245439
chr8	97817892	97818117	31.25	18.182	36.364	27.273	42.245	12.5	53.846	chr8	97816255	97818255	+	NM_016134	CPQ	0.119967	0.146227	0.148834	0.388039	0.216909	1.5706	1.70498	0.116783	0.803092
chr8	99016872	99017614	0	0	0	0	0	0	4.545	chr8	99014995	99016995	+	NM_002380	MATN2	0	0.083258	0	0	0	0.067096	0	-0.256135	0.579293
chr8	101297260	101297462	0	0	3.846	0	0	0	0	chr8	101295349	101297349	+	NM_005034	POLR2K	84.059	76.7927	87.5593	78.4486	79.1617	85.6903	70.1295	0.53581	0.21512
chr8	118196398	118196974	5.263	8.333	6.667	7.692	7.846	0	0	chr8	118194417	118196417	+	NM_001025357	AARD	0	0.192828	0.08469	0.060264	0.155588	0	0	0.773925	0.0411484
chr8	118815806	118816076	87.121	94.118	100	94.118	91.288	90.909	100	chr8	118814581	118816581	+	NM_080651	MED30	2.51681	1.6358	1.92792	1.96934	2.43411	2.12385	1.72914	-0.75523	0.0496466
chr8	120669574	120670362	5.757	0	6.667	6.25	0	3.846	0	chr8	120667727	120669727	+	NM_002514	NOV	1.93483	2.15493	7.2004	0.867792	0	4.84459	0.013511	0.564382	0.186872
chr8	121395941	121396223	0	0	0	0	0	0	4.545	chr8	121395376	121397376	+	NM_021110	COL14A1	0.896292	0.554669	0.492986	0.510715	0.563249	0.546434	0.778397	0.452258	0.308271
chr8	144216459	144217690	50	60.556	57.143	54.545	52.242	54.545	52.786	chr8	144214673	144216673	+	NM_001160354	LY6K	0	0.107494	0.005921	0	0.039259	0.007451	0.009483	0.682684	0.0910047
chr8	144216459	144217690	50	60.556	57.143	54.545	52.242	54.545	52.786	chr8	144214673	144216673	+	NM_017527	LY6K	0.268086	2.33317	0.894018	0.501063	0.760241	0.224232	0.653921	0.820575	0.0237184
chr8	144893736	144896427	0	0	8.333	0	0	0	0	chr8	144894149	144896149	+	NM_030895	ZNF696	5.76181	3.11092	5.06456	4.15779	3.73345	4.48949	4.56837	0.332237	0.466584
chr8	144919408	144919783	93.213	93.651	92.081	93.304	92.308	97.368	92.857	chr8	144919145	144921145	-	NM_052963	TOP1MT	0.281454	0	0.275583	0.354706	0	0.401108	0	0.497262	0.256197
chr8	145212101	145213251	7.143	4.881	10.101	0	1.852	0	0	chr8	145212352	145214352	-	NM_032378	EEF1D	0	0.002053	0	0	0	0	0.006508	-0.324246	0.478018
chr8	145212101	145213251	7.143	4.881	10.101	0	1.852	0	0	chr8	145212352	145214352	-	NM_001960	EEF1D	0	0	2.06703	0	0	0	0	0.727717	0.0637569
chr8	145212101	145213251	7.143	4.881	10.101	0	1.852	0	0	chr8	145212352	145214352	-	NM_001130055	EEF1D	0.044281	0.04811	0.031127	0.098861	0.042952	0.06898	0.052375	-0.698761	0.0806849
chr8	145212101	145213251	7.143	4.881	10.101	0	1.852	0	0	chr8	145212352	145214352	-	NM_001130057	EEF1D	0	0	0	0.061278	0.010219	0	0	-0.407692	0.363936
chr8	145331689	145333152	41.043	50	40	28.571	31.579	38.462	23.077	chr8	145330749	145332749	-	NM_001162914	CCDC166	0.098413	0.057895	0.221809	0.178089	0.243859	0.053464	0.053985	-0.193353	0.677856
chr8	145348861	145349393	42.857	35.829	30.769	37.857	30.769	33.333	46.154	chr8	145346951	145348951	+	NM_139021	MAPK15	0.203235	0.174278	1.79898	0.831938	2.44706	0.734411	0.756693	-0.64119	0.120668
chr8	145430813	145431090	100	94.286	100	90.909	94.737	93.725	100	chr8	145429413	145431413	-	NM_182706	SCRIB	0.627702	0.869356	0.667416	1.22117	2.44161	0.903941	3.16825	0.120134	0.797523
chr8	145458022	145458792	6.667	54.412	10.989	65.385	20.833	60.714	13.056	chr8	145456691	145458691	-	NM_001136033	PUF60	42.7107	43.8161	41.1574	50.2822	0.006776	6.30824	43.172	-0.0586381	0.900624
chr8	145458022	145458792	6.667	54.412	10.989	65.385	20.833	60.714	13.056	chr8	145456691	145458691	-	NM_078480	PUF60	1.67118	1.42894	2.74078	1.0463	2.65277	7.44644	1.51425	0.29567	0.519704
chr8	145684618	145687835	33.333	46.667	26.794	28.571	41.935	39.13	36.364	chr8	145685260	145687260	-	NM_017570	OPLAH	2.37586	2.54515	2.62691	3.107	2.81513	2.86745	2.85138	-0.183809	0.693201
chr8	146008358	146009752	78.472	86.667	87.5	82.609	90.909	89.683	87.5	chr8	146008305	146010305	-	NM_012162	FBXL6	3.46869	2.37131	2.58299	1.98003	2.96136	3.20569	3.27277	0.00603417	0.989756
chr8	146149423	146149777	0	0	0	11.765	0	0	0	chr8	146149151	146151151	-	NM_001129888	CYHR1	12.9862	11.8095	9.28631	8.71465	10.9526	15.0296	11.5413	-0.56617	0.185169
chr8	146149423	146149777	0	0	0	11.765	0	0	0	chr8	146149151	146151151	-	NM_032687	CYHR1	9.17591	14.003	12.2312	11.7346	11.5384	6.48544	7.85842	0.215272	0.642951
chr8	146159790	146160674	25	31.25	43.75	23.077	37.669	28.175	33.333	chr8	146159041	146161041	-	NM_003923	FOXH1	0.077852	0.214931	0.048797	0.074563	0.033919	0.092149	0.069332	-0.275763	0.549446
chr8	146215636	146216417	0	6.667	0	0	0	0	0	chr8	146213672	146215672	-	NM_001024678	LRRC24	0	0	0	0.012013	0	0	0	-0.166667	0.720971
chr8	146220258	146224671	8.333	3.935	26.667	18.182	3.846	6.25	9.091	chr8	146220833	146222833	-	NM_025251	ARHGAP39	0.115983	0	0.101442	0.022077	0.44287	0	0	-0.204004	0.660833
chr8	146512483	146513760	98.077	90.238	93.542	89.474	92.582	93.333	93.75	chr8	146510601	146512601	-	NM_213605	ZNF517	0.449108	0.756716	0.487563	0.414523	0.385029	0.554327	0.519308	-0.285022	0.535544
chr9	996467	996922	100	100	93.333	94.678	95.727	93.75	95.262	chr9	996465	998465	-	NM_015155	LARP4B	6.31247	6.60965	7.17816	7.12366	8.21321	6.8952	7.72582	-0.526088	0.225163
chr9	3367022	3369825	10.345	11.765	22.745	12.903	12.5	9.091	19.211	chr9	3366138	3368138	+	NM_002627	PFKP	7.51866	2.90752	16.3813	19.675	21.6191	14.4192	16.5851	0.314829	0.491618
chr9	8357512	8364558	0	0	0	5.882	0	0	0	chr9	8360694	8362694	+	NM_001002295	GATA3	0	0.014215	0	0	0	0	0	-0.166667	0.720971
chr9	12164371	12164720	92.308	86.364	100	94.118	91.667	94.118	100	chr9	12163328	12165328	+	NM_024693	ECHDC3	1.22237	2.90364	1.91287	1.53705	1.12277	1.29207	0.961014	-0.529719	0.221386
chr9	12648805	12649102	40.833	37.5	25	9.091	24.733	34.211	37.981	chr9	12647935	12649935	+	NM_006023	CDC123	5.00027	2.77661	3.62211	3.89541	4.01547	3.66742	9.21768	0.32357	0.478989
chr9	16953647	16954145	0	0	0	0	2.778	0	0	chr9	16951796	16953796	+	NM_030664	PTER	0	0	0	0	13.2324	0	0	1	2.49448e-40
chr9	22839914	22840610	0	11.309	0	0	0	0	0	chr9	22839029	22841029	+	NM_005180	BMI1	7.59317	5.33627	3.68967	0	0	0.032674	0.146351	0.411345	0.359228
chr9	28444703	28444934	100	100	100	100	94.444	100	100	chr9	28443725	28445725	-	NM_173496	MPP7	0.397079	2.49119	0.225293	1.88874	0.341431	0.306477	4.06764	0.310664	0.497677
chr9	36005677	36005879	100	98.276	85.714	100	100	92.857	94.427	chr9	36004870	36006870	+	NM_145012	CCNY	2.26442	3.44189	2.82715	2.59206	2.99191	2.98069	2.30009	-0.0615003	0.895791
chr9	39509238	39509728	93.75	93.095	92.232	93.774	93.513	91.667	92	chr9	39507574	39509574	+	NM_001145029	ANKRD30B	1.27249	0.081752	0.763568	0.482912	0.438578	1.54055	1.44874	-0.566494	0.184861
chr9	45457335	45457650	0	0	3.125	0	0	3.704	5.409	chr9	45457252	45459252	-	NM_003055	SLC18A3	0	0.487719	0	0.020304	0	0	0	-0.353472	0.436702
chr9	46444563	46445117	8.333	22.902	5.882	0	0	0	9.091	chr9	46442794	46444794	+	NM_021226	ARHGAP22	0.528938	0.501714	0.647068	1.359	0	0.811189	0.349421	-0.232574	0.615761
chr9	46922497	46922995	82.759	92.308	75	82.843	87.5	90.909	85.714	chr9	46920640	46922640	+	NM_001042357	PTPN20	0.010753	0.186944	0.567369	0.037921	0.044437	0.356211	0.020832	-0.339658	0.456057
chr9	47924790	47927056	80	72.727	73.864	81.534	80	71.429	73.509	chr9	47926687	47928687	+	NM_014696	GPRIN2	0	0.250555	0.177862	0.083643	0.305268	0.063485	0.092746	-0.0674495	0.885755
chr9	48019909	48020163	0	3.226	7.143	0	1.389	8.571	0	chr9	48018064	48020064	+	NM_005972	NPY4R	0.00465	0	0	0.01226	0	0.00058	0.002286	-0.539374	0.211492
chr9	49380293	49383683	0	0	0	5.132	0	4.167	0	chr9	49378384	49380384	+	NM_017551	GRID1	3.73181	7.0264	1.63227	2.70422	4.59411	1.86614	4.13957	-0.490086	0.26421
chr9	55728021	55728886	28.571	26.667	22.253	13.333	17.647	12.5	23.529	chr9	55728377	55730377	+	NM_145869	ANXA11	0	0.111741	0	0	0.090581	0	0	0.213411	0.645895
chr9	55728021	55728886	28.571	26.667	22.253	13.333	17.647	12.5	23.529	chr9	55728377	55730377	+	NM_001157	ANXA11	15.5268	28.146	15.8565	27.5103	0	14.1427	11.8993	0.099511	0.8319
chr9	56176931	56177398	39.13	66.434	68.75	57.143	62.5	65.833	60.256	chr9	56177028	56179028	+	NM_153367	ZCCHC24	12.3171	15.2956	12.8959	18.9909	10.3039	13.5622	12.9368	0.0453575	0.923078
chr9	60180901	60196061	16.667	6.25	15.385	23.077	9.524	15.1	18.75	chr9	60187553	60189553	+	NM_032772	ZNF503	0.044354	0.881419	0	0.150497	0.165848	0	0.072347	-0.666006	0.102405
chr9	60180901	60196061	16.667	6.25	15.385	23.077	9.524	15.1	18.75	chr9	60188190	60190190	+	NM_025069	ZNF703	2.24394	4.13267	2.95098	2.15608	1.94938	2.97022	2.8803	-0.514009	0.237941
chr9	62463435	62463643	78.571	93.75	95	95.238	88.75	93.75	90.476	chr9	62463402	62465402	+	NM_001017962	P4HA1	7.83614	7.24932	5.48191	7.93094	7.94413	6.63463	7.46515	-0.468715	0.288731
chr9	62463435	62463643	78.571	93.75	95	95.238	88.75	93.75	90.476	chr9	62463402	62465402	+	NM_000917	P4HA1	6.03431	6.7022	5.31945	5.92176	5.59256	5.78095	7.11913	-0.0770258	0.869625
chr9	65294550	65294779	36.364	56.25	28.039	64.103	50	41.667	43.182	chr9	65293242	65295242	+	NM_018239	LRRC20	0	0.095592	0	0	0.115081	0	0	0.400197	0.373677
chr9	65294550	65294779	36.364	56.25	28.039	64.103	50	41.667	43.182	chr9	65293982	65295982	+	NM_207119	LRRC20	0.118684	2.47806	2.04882	0.157388	0.077083	3.71151	2.9171	-0.26894	0.559764
chr9	75059283	75060500	0	0	0	0	0	8.333	14.286	chr9	75058143	75060143	+	NR_024555	RHOBTB1	0.109139	0.010037	0.228938	0.524031	0.685643	0.190131	0.151123	-0.284519	0.536296
chr9	75059283	75060500	0	0	0	0	0	8.333	14.286	chr9	75058607	75060607	+	NR_024554	RHOBTB1	2.66684	0.229268	1.52508	0	0	1.11206	2.15334	0.407808	0.363787
chr9	89940479	89940896	0	0	0	8.333	0	0	0	chr9	89939598	89941598	+	NM_173497	HECTD2	7.47184	6.82913	5.90905	6.2396	7.6937	5.98719	5.91288	-0.196276	0.673173
chr9	91187839	91191568	0	0	8.013	15.385	5.278	0	0	chr9	91186839	91188839	+	NM_002729	HHEX	1.02367	1.79181	1.41423	1.31727	1.33645	1.32764	0.925698	0.122242	0.794022
chr9	98398487	98399225	16.667	54.167	12.132	6.275	11.765	7.692	11.111	chr9	98398558	98400558	+	NM_145285	NKX2-3	0	0.021402	0	0	0	0.013494	0	0.754867	0.0498204
chr9	98400010	98400717	6.458	9.091	0	0	0	0	0	chr9	98398558	98400558	+	NM_145285	NKX2-3	0	0.021402	0	0	0	0.013494	0	0.57205	0.179619
chr9	98775734	98775946	100	100	100	100	89.474	100	100	chr9	98775498	98777498	-	NM_015221	DNMBP	1.02157	1.64585	1.31574	1.6267	1.19002	1.28265	1.18096	0.251911	0.585781
chr9	99529124	99529404	94.737	86.66	100	91.304	90	81.818	95.455	chr9	99527665	99529665	-	NM_000972	RPL7A	0.00047	0.034061	0	0.021774	0.004129	0	0	-0.341215	0.45386
chr9	99980737	99980953	40.909	58.114	55.844	71.429	66.667	52.273	66.758	chr9	99979959	99981959	+	NM_030971	SFXN3	10.9797	7.45973	16.2973	16.3039	20.0775	13.8182	12.2516	0.44717	0.314425
chr9	100009790	100012153	1.786	4.348	5.882	8.333	7.692	6.897	5	chr9	100008283	100010283	+	NM_030929	KAZALD1	0.537869	0.015959	0.404164	0.265903	0	0.390503	0.243099	-0.395335	0.380051
chr9	100744251	100745436	14.815	10.526	6.897	1.667	8.333	8.333	5	chr9	100744521	100746521	-	NM_006993	NPM3	0.045711	0	0.126938	0	0	0	0	0.151684	0.745446
chr9	102357905	102358127	94.786	88.99	92.748	93.774	92.864	93.782	92.608	chr9	102357515	102359515	-	NM_001011663	PCGF6	0	3.41604	1.46657	1.89626	1.4331	2.87008	0	-0.573318	0.178433
chr9	110270454	110273720	4	0	3.448	4.762	0	0	0	chr9	110269240	110271240	+	NM_000681	ADRA2A	1.12343	0.182857	0	1.17337	0	0	0	0.794381	0.0328487
chr9	113388461	113388796	90.909	95.727	100	90.909	94.722	90.909	94.987	chr9	113386533	113388533	+	NM_198795	TDRD1	0.012112	0.014386	0	0	0	0	0.006237	-0.0559554	0.905156
chr9	116333947	116334196	100	96.774	100	100	96.296	94.737	90.909	chr9	116333918	116335918	-	NM_199131	VAX1	0.072457	0.527021	0.077165	0.06434	0.099047	0.134793	0.079922	-0.086328	0.853991
chr9	116340224	116340530	9.091	21.429	8.333	0	10	21.14	18.182	chr9	116338692	116340692	-	NM_001112704	VAX1	0.421028	0.801112	0.514897	0.325905	0.390929	0.288899	0.397826	0.364802	0.421066
chr9	118889589	118890801	0	0	5.263	0	0	0	0	chr9	118887918	118889918	+	NM_004281	BAG3	0.423737	0.003733	0.196908	0.002543	0.315712	0	0.249667	0.0681868	0.884511
chr9	122963203	122963542	0	4.167	0	3.226	0	0	5.409	chr9	122961958	122963958	+	NM_153442	GPR26	1.32603	0.606657	3.56023	7.49364	2.20662	2.85236	3.22492	0.16593	0.722171
chr9	122963929	122964718	12.5	17.391	29.563	25	21.739	24.5	16.667	chr9	122961958	122963958	+	NM_153442	GPR26	1.32603	0.606657	3.56023	7.49364	2.20662	2.85236	3.22492	0.556257	0.194711
chr9	123933216	123933434	100	95.619	100	100	96.154	100	92.582	chr9	123931795	123933795	-	NM_014661	FAM53B	4.78122	2.67606	0	2.94379	0	3.05085	3.92943	-0.0611716	0.896346
chr9	126231539	126233493	0	0	0	9.091	0	0	21.429	chr9	126229906	126231906	+	NM_001380	DOCK1	2.32489	2.37209	2.8092	3.21389	1.16957	2.46201	3.07646	0.570799	0.180794
chr9	128893872	128894840	5.556	13.025	8.889	0	9.091	0	20	chr9	128892460	128894460	+	NM_002412	MGMT	0.193538	0.163427	0.162664	0.35352	0.273673	0.232802	0.221651	-0.471898	0.285016
chr9	132798811	132800358	0	0	0	0	0	2.632	0	chr9	132797457	132799457	+	NM_145806	ZNF511	13.9301	12.2069	10.9809	7.56851	11.5917	11.8148	10.9145	0.120876	0.79629
chr9	132813462	132814594	33.333	31.25	26.97	15.385	22.222	36.364	55.051	chr9	132811704	132813704	-	NM_015722	CALY	0.445121	1.50917	0.908837	0.48527	1.30587	2.24748	0.993991	0.224253	0.628797
chrX	14407193	14407416	87.491	91.033	87.582	93.153	91.052	89.465	89.954	chrX	14407046	14409046	-	NM_019857	CTPS2	0.746867	0.416133	0.602244	0.681391	0.464141	0.871717	0.71092	-0.302875	0.509079
chrX	14407193	14407416	87.491	91.033	87.582	93.153	91.052	89.465	89.954	chrX	14407046	14409046	-	NM_001144002	CTPS2	0.097675	0.034326	0.110017	0.114802	0.081006	0.176587	0.130397	-0.188595	0.685495
chrX	14407193	14407416	87.491	91.033	87.582	93.153	91.052	89.465	89.954	chrX	14407046	14409046	-	NM_175859	CTPS2	6.00778	5.33552	4.15927	4.32623	3.05595	4.48532	4.71562	-0.366726	0.418432
chrX	21620700	21621344	0	0	0	9.091	0	0	0	chrX	21618943	21620943	+	NM_006406	PRDX4	0.083905	0.197628	14.5017	0	12.515	0	10.5726	-0.353112	0.437202
chrX	39050359	39050677	100	91.667	88.235	94.243	81.818	92.308	84.615	chrX	39049789	39051789	+	NM_013446	MKRN1	0	0	0	0	0	0	0.017282	-0.418404	0.3502
chrX	45602834	45604209	0	0	27.273	32.143	3.846	16.667	0	chrX	45601710	45603710	+	NM_005676	RBM10	2.93762	2.65984	0.553485	0.7722	2.41578	2.8785	1.66512	-0.73806	0.0582272
chrX	47609568	47610294	0	0	0	10.526	9.091	0	0	chrX	47610060	47612060	-	NM_001029896	WDR45	2.95282	3.51408	2.43553	1.53781	1.76045	2.13747	1.9306	-0.663117	0.104451
chrX	47609568	47610294	0	0	0	10.526	9.091	0	0	chrX	47610060	47612060	-	NM_007075	WDR45	0.258487	0.457355	0.218107	0.348122	0.214838	0.311512	0.227783	-0.0346518	0.941209
chrX	47768574	47768986	60	68.75	45.208	44.231	68.627	68.99	58.741	chrX	47767959	47769959	+	NM_014008	CCDC22	0.29541	0.185486	0.384702	0.29751	0.456719	0.344825	0.433518	-0.065868	0.888421
chrX	65506670	65507357	0	0	8.333	7.143	0	0	0	chrX	65504888	65506888	+	NM_173834	YIPF6	5.52873	3.68406	9.91655	4.47151	0	6.43145	6.02299	0.508954	0.243385
chrX	65841843	65843905	0	0	0	0	0	0	7.692	chrX	65840120	65842120	+	NM_004429	EFNB1	0.046805	0.057482	0.059079	0.0287	0.06284	0.04935	0.050427	-0.00945277	0.983953
chrX	67170237	67170918	23.077	0	0	0	0	33.333	0	chrX	67168332	67170332	+	NM_001551	IGBP1	27.247	31.18	34.0678	25.3957	28.7141	27.9417	25.382	-0.191744	0.680437
chrX	116172634	116173842	0	0	27.273	0	0	37.088	0	chrX	116170902	116172902	+	NM_001152	SLC25A5	26.4129	6.95756	27.5975	12.7575	6.99206	34.4413	9.57972	0.811929	0.0265485
chrX	116481942	116483685	0	0	0	0	23.214	5.263	30.769	chrX	116480584	116482584	+	NM_001105576	SOWAHD	0.079773	0.157711	0.138824	0.123531	0.055224	0.069869	0.022938	-0.823329	0.0228548
chrX	148071958	148072730	0	0	0	0	0	0	14.286	chrX	148071330	148073330	+	NM_004224	GPR50	0.032576	0.060854	0.017739	0	0.020046	0	0.038589	0.289909	0.528254
chrX	150047243	150048933	8.392	4.904	0	0	0	0	0	chrX	150045876	150047876	+	NM_032882	PNMA6A	0	0	0	0.03007	0	0	0.022334	-0.376322	0.405395
chrX	150704188	150706986	88.235	70.588	89.474	84.524	50	73.864	81.818	chrX	150703651	150705651	+	NM_000033	ABCD1	0.421362	0.356089	0.488286	0.543023	0.395367	0.598993	0.500729	0.383357	0.395942
chrX	150704188	150706986	88.235	70.588	89.474	84.524	50	73.864	81.818	chrX	150704293	150706293	+	NM_005164	ABCD2	0.076511	0.322135	0.183932	0.221405	0.123479	0.129498	0.144951	-0.030228	0.948707
chrX	151256455	151258109	0	0	0	69.231	27.273	0	45.455	chrX	151255521	151257521	+	NM_001458	FLNC	0.008295	0.016502	0.013535	0.014075	0.004949	0	0	-0.0470096	0.920282
chrX	151336239	151337418	0	0	0	0	2.273	0	0	chrX	151334751	151336751	+	NM_001493	GDI1	29.8289	122.195	49.3802	24.307	24.0789	30.9451	29.7176	-0.252789	0.584432
chrX	151761183	151763227	47.368	91.667	91.107	91.806	87.919	90.89	91.304	chrX	151760833	151762833	+	NM_012151	F8A1	0.683586	0.412062	9.24305	7.10645	0.33849	8.68703	0.68733	0.358532	0.429691
